# Supplementary material for: Trans-Atlantic exchanges have shaped the population structure of the Lyme disease agent Borrelia burgdorferi sensu stricto
Source: Sci Rep. 2016 Mar 9;6:22794. doi: 10.1038/srep22794 (PMC4783777; doi:10.1038/srep22794)
Supplement: Dataset 1 [file srep22794-s2.xls]

## Sheet: Supplementary File 1_SNPsTable(
Position in B31,118a,156a,29805,64b,72a,94a,Abe,Ali,B31,Bbissettii,Bol26,Bre,CA-11.2,CA382,CA8,Dri,FheI,FheII,Fil,Gi,Has,JD1,Kif,KifII,Ku,Lue,Meh,Mi,N40,Sst,SV1,WI91-23,Z412,ZS7
58,A,-,C,-,-,-,-,-,C,-,C,-,-,C,-,-,-,-,-,-,-,-,-,A,C,-,-,-,-,-,-,C,-,C,
59,T,K,T,-,-,-,-,-,T,-,T,-,-,T,-,-,-,-,-,-,-,G,-,T,T,-,-,-,-,-,-,T,-,T,
82,G,G,A,-,G,G,-,A,A,-,A,-,-,A,G,G,-,A,A,-,-,G,G,G,A,-,A,-,-,-,-,A,-,A,
95,A,A,A,-,A,A,A,A,A,-,A,A,-,A,A,A,A,A,A,A,A,A,A,A,A,-,A,-,-,A,-,T,-,A,
119,A,A,A,-,A,A,G,G,G,-,G,G,-,G,A,A,G,G,G,G,G,A,A,A,G,-,G,G,-,G,-,A,-,G,
140,A,G,A,-,A,A,A,A,A,-,A,A,-,A,A,A,A,A,A,A,A,G,A,A,A,-,A,A,-,A,-,A,-,A,
205,G,G,G,-,G,G,A,A,A,-,A,A,-,A,G,G,A,A,A,A,A,G,G,G,A,-,A,A,-,A,-,A,-,A,
206,G,G,G,-,G,G,A,A,A,-,A,A,-,A,G,G,A,A,A,A,A,G,G,G,A,-,A,A,-,A,-,A,-,A,
210,A,A,A,-,A,A,T,T,T,-,T,T,-,T,A,A,T,T,T,T,T,A,A,A,T,-,T,T,-,T,-,A,-,T,
216,G,A,A,-,G,A,A,A,A,-,A,A,-,A,A,A,A,A,A,A,A,A,A,A,A,-,A,A,-,A,-,A,-,A,
224,A,T,A,-,A,A,A,A,A,-,A,A,-,A,A,A,A,A,A,A,A,T,A,A,A,-,A,A,-,A,-,A,-,A,
225,A,T,A,-,A,A,A,A,A,-,A,A,-,A,A,A,A,A,A,A,A,T,A,A,A,-,A,A,-,A,-,A,-,A,
261,C,C,T,-,C,C,T,T,T,-,T,T,-,T,C,C,T,T,T,T,T,C,C,C,T,-,T,T,T,T,-,T,C,T,
269,T,T,T,-,T,T,T,T,T,-,T,T,-,T,T,T,T,T,T,T,T,T,T,T,T,-,T,T,T,T,-,T,C,T,
311,A,A,G,-,A,A,G,G,G,-,G,G,-,G,A,A,G,G,G,G,G,A,A,A,G,-,G,G,G,G,-,G,G,G,
320,T,T,T,-,T,T,T,T,T,-,T,T,-,T,T,T,T,T,T,T,T,T,T,T,T,-,T,T,T,T,-,T,C,T,
344,C,C,T,T,C,C,T,T,T,-,T,T,-,T,C,C,T,T,T,T,T,C,C,C,T,-,T,T,T,T,-,T,T,T,
345,A,A,A,A,A,A,A,A,A,-,A,A,-,A,A,A,A,A,A,A,A,A,A,A,A,-,A,A,A,A,-,A,G,A,
346,G,T,G,G,G,G,G,G,G,-,G,G,-,G,G,G,G,G,G,G,G,T,G,G,G,-,G,G,G,G,-,G,G,G,
365,T,T,T,T,T,T,T,T,T,-,T,T,-,T,T,T,T,T,T,T,T,T,T,T,T,-,T,T,T,T,-,T,C,T,
372,A,A,A,A,A,A,A,A,A,-,A,A,-,A,G,A,A,A,A,A,A,A,A,A,A,-,A,A,A,A,-,A,A,A,
373,C,C,C,C,C,C,C,C,C,-,C,C,-,C,C,C,C,C,C,C,C,C,C,C,C,-,C,C,C,C,-,C,T,C,
407,G,T,T,T,G,G,T,T,T,-,T,T,-,T,G,G,T,T,T,T,T,T,G,G,T,-,T,T,T,T,-,T,T,T,
414,C,T,T,T,C,T,T,T,T,-,T,T,-,T,T,T,T,T,T,T,T,T,T,T,T,-,T,T,T,T,-,T,T,T,
416,C,C,C,C,C,C,C,C,C,-,C,C,-,C,C,C,C,C,C,C,C,C,C,C,C,-,C,C,C,C,-,C,A,C,
429,A,A,A,A,A,A,A,A,A,-,A,A,-,A,A,A,A,A,A,A,A,A,A,A,A,-,A,A,A,A,-,A,G,A,
434,G,G,G,G,G,G,G,G,G,-,G,G,-,G,G,G,G,G,G,G,G,G,G,G,G,-,G,G,G,G,-,G,A,G,
449,T,T,T,T,T,T,T,T,T,-,T,T,-,T,T,T,T,T,T,T,T,T,T,T,T,-,T,T,T,T,-,T,C,T,
470,T,T,T,T,T,T,T,T,T,-,T,T,-,T,T,T,T,T,T,T,T,T,T,T,T,-,T,T,T,T,-,T,C,T,
476,C,T,T,T,C,C,T,T,T,-,T,T,-,T,T,A,T,T,T,T,T,T,A,A,T,-,T,T,T,T,-,C,T,T,
485,A,A,A,A,A,A,A,A,A,-,A,A,-,A,A,A,A,A,A,A,A,A,A,A,A,-,A,A,C,A,-,A,A,A,
500,G,G,A,G,G,G,G,G,G,-,G,G,-,G,G,G,G,G,G,G,G,G,G,G,G,-,G,G,G,G,-,G,A,G,
517,C,C,C,C,C,C,C,C,C,-,C,C,-,C,C,C,C,C,C,C,C,C,C,C,C,-,C,C,C,C,-,C,T,C,
531,C,C,C,C,C,C,C,C,C,-,C,C,-,C,C,C,C,C,C,C,C,C,C,C,C,-,C,C,C,C,-,C,A,C,
552,C,C,C,C,C,C,C,C,C,-,C,C,-,C,C,C,C,C,C,C,C,C,C,C,C,-,C,C,C,C,-,C,T,C,
557,C,C,C,C,C,C,C,C,C,-,C,C,-,C,C,C,C,C,C,C,C,C,C,C,C,-,C,C,C,C,-,C,T,C,
563,T,T,T,T,T,T,T,T,T,-,T,T,-,T,T,T,T,T,T,T,T,T,T,T,T,-,T,T,T,T,-,T,C,T,
564,A,A,A,A,A,A,A,A,A,-,A,A,-,A,A,A,A,A,A,A,A,A,A,A,A,-,A,A,A,A,-,A,G,A,
644,C,C,C,C,C,C,C,C,C,-,C,C,-,C,C,C,C,C,C,C,C,C,C,C,C,-,C,-,C,C,-,C,T,C,
653,T,T,T,T,T,T,T,T,T,-,T,T,-,T,T,T,T,T,T,T,T,T,T,T,T,-,T,-,T,T,-,T,C,T,
665,T,T,T,T,T,T,T,T,T,-,T,T,-,T,T,T,T,T,T,T,T,T,T,T,T,-,T,-,T,T,-,T,C,T,
692,G,G,G,T,G,G,T,T,T,-,T,T,-,T,G,G,G,G,T,T,T,G,G,G,T,-,T,-,G,T,-,G,-,T,
INDEL,C,C,-,-,C,C,-,-,-,-,-,-,-,-,C,C,C,C,-,-,-,C,C,C,-,-,-,-,T,-,-,C,-,-,
INDEL,A,A,T,-,A,A,-,-,-,-,-,-,-,-,A,A,A,A,-,-,-,A,A,A,-,-,-,-,T,-,-,A,-,-,
732,C,C,T,T,C,C,T,T,T,-,T,T,-,T,C,C,C,C,T,T,T,C,C,C,T,-,T,T,T,T,-,C,T,T,
739,A,A,A,A,A,A,A,A,A,C,A,A,-,A,A,A,A,A,A,A,A,A,A,A,A,-,A,A,A,A,-,A,A,A,
741,C,C,C,C,C,C,C,C,C,C,C,C,-,C,C,C,C,C,C,C,C,C,C,C,C,-,C,C,C,C,-,C,T,C,
746,A,A,A,A,A,A,A,A,A,A,A,A,-,A,A,A,A,A,A,A,A,A,A,A,A,-,A,A,A,A,-,A,C,A,
752,T,T,T,T,T,T,T,T,T,C,T,T,-,T,T,T,T,T,T,T,T,T,T,T,T,-,T,T,T,T,-,T,C,T,
755,C,C,C,C,C,C,C,C,C,T,C,C,-,C,C,C,C,C,C,C,C,C,C,C,C,-,C,C,C,C,-,C,T,C,
760,C,C,C,C,C,C,C,C,C,T,C,C,-,C,C,C,C,C,C,C,C,C,C,C,C,-,C,C,C,C,-,C,C,C,
766,C,C,C,C,C,C,C,C,C,T,C,C,-,C,C,C,C,C,C,C,C,C,C,C,C,-,C,C,C,C,-,C,C,C,
767,A,A,A,A,A,A,A,A,A,G,A,A,-,A,A,A,A,A,A,A,A,A,A,A,A,-,A,A,A,A,-,A,A,A,
768,C,C,C,C,C,C,C,C,C,T,C,C,-,C,C,C,C,C,C,C,C,C,C,C,C,-,C,C,C,C,-,C,C,C,
776,T,T,T,T,T,T,T,T,T,C,T,T,-,T,T,T,T,T,T,T,T,T,T,T,T,-,T,T,T,T,-,T,T,T,
777,G,G,G,G,G,G,G,G,G,A,G,G,-,G,G,G,G,G,G,G,G,G,G,G,G,-,G,G,G,G,-,G,G,G,
780,T,T,T,T,T,T,T,T,T,A,T,T,-,T,T,T,T,T,T,T,T,T,T,T,T,-,T,T,T,T,-,T,T,T,
789,G,G,G,G,G,G,G,G,G,T,G,G,-,G,G,G,G,G,G,G,G,G,G,G,G,-,G,G,G,G,G,G,G,G,
801,C,C,C,C,C,C,C,C,C,T,C,C,-,C,C,C,C,C,C,C,C,C,C,C,C,-,C,C,C,C,C,C,C,C,
807,T,T,C,C,T,T,C,C,C,T,C,C,-,C,T,T,T,T,C,C,C,T,T,T,C,-,C,C,C,C,C,T,T,C,
808,T,T,T,T,T,T,T,T,T,T,T,T,-,T,T,T,T,T,T,T,T,T,T,T,T,-,T,T,T,T,C,T,T,T,
931,A,A,-,A,A,A,A,A,A,A,A,A,-,A,A,A,A,A,A,A,A,A,A,A,A,-,A,A,C,A,A,A,A,A,
936,A,A,-,A,A,A,A,A,A,G,A,A,-,A,A,A,A,A,A,A,A,A,A,A,A,-,A,A,A,A,A,A,A,A,
945,C,T,-,T,T,T,T,T,T,T,T,T,-,T,T,T,T,T,T,T,T,T,T,T,T,-,T,T,T,T,T,T,T,T,
948,A,A,-,A,A,A,A,A,A,G,A,A,-,A,A,A,A,A,A,A,A,A,A,A,A,-,A,A,A,A,A,A,A,A,
966,T,T,-,T,T,-,T,T,T,C,T,T,-,T,T,T,T,T,T,T,T,T,T,T,T,-,T,T,T,T,T,T,T,T,
1028,A,A,-,A,A,-,A,A,A,A,A,A,-,A,A,A,A,A,A,A,A,A,A,A,A,-,A,A,A,A,G,A,A,A,
1038,G,G,-,G,G,-,G,G,G,G,G,G,-,G,G,G,G,G,G,G,G,G,G,G,G,-,G,G,A,G,G,G,A,G,
1039,C,C,-,C,C,-,C,C,C,C,C,C,-,C,G,C,C,C,C,C,C,C,C,C,C,-,C,C,C,C,C,C,C,C,
1044,G,A,-,A,G,-,A,A,A,A,A,A,-,A,A,G,G,G,A,A,A,A,G,G,A,-,A,A,A,A,A,G,A,A,
1059,T,T,-,T,T,-,T,T,T,C,T,T,-,T,T,T,T,T,T,T,T,T,T,T,T,-,T,T,T,T,T,T,T,T,
1062,T,T,-,T,T,-,T,T,T,T,T,T,-,T,T,T,T,T,T,T,T,T,T,T,T,-,T,T,T,T,C,T,T,T,
1074,T,T,T,T,T,-,T,T,T,T,T,T,-,T,T,T,T,T,T,C,T,T,T,T,T,T,T,T,T,C,T,T,T,T,
1092,C,C,C,C,C,-,C,C,C,T,C,C,-,C,C,C,C,C,C,C,C,C,C,C,C,C,C,C,C,C,T,C,C,C,
1110,T,T,T,T,T,-,T,T,T,C,T,T,-,T,T,T,T,T,T,T,T,T,T,T,T,T,T,T,T,T,T,T,T,T,
1119,C,C,C,C,C,-,C,C,C,T,C,C,-,C,C,C,C,C,C,C,C,C,C,C,C,C,C,C,C,C,C,C,C,C,
1133,T,T,T,T,T,-,T,T,T,G,T,T,-,T,T,T,T,T,T,T,T,T,T,T,T,T,T,T,G,T,G,G,G,T,
1134,A,A,A,A,A,-,A,A,A,A,A,A,A,A,A,A,A,A,A,A,A,A,A,A,A,A,A,A,A,A,A,A,G,A,
1135,T,T,T,T,T,-,T,T,T,T,T,T,T,T,T,T,T,T,T,T,T,T,T,T,T,T,T,T,C,T,T,C,C,T,
1143,A,A,A,A,A,-,A,A,A,T,A,A,A,A,A,A,A,A,A,A,A,A,A,A,A,A,A,A,G,A,A,G,G,A,
1175,T,T,T,T,T,-,T,T,T,T,T,T,T,T,T,T,T,T,T,T,T,T,T,T,T,T,T,T,T,T,C,T,T,T,
1177,T,T,T,T,T,-,T,T,T,T,T,T,T,T,T,T,T,T,T,T,T,T,T,T,T,T,T,T,T,T,A,T,T,T,
1185,G,A,G,G,G,-,G,G,G,G,G,G,G,G,G,G,G,G,G,G,G,A,G,G,G,G,G,G,G,G,A,G,A,G,
1197,A,A,A,A,A,-,A,A,A,G,A,A,A,A,A,A,A,A,A,A,A,A,A,A,A,A,A,A,A,A,G,A,A,A,
1209,T,T,T,T,T,-,T,T,T,T,T,T,T,T,T,T,T,T,T,T,T,T,T,T,T,T,T,T,C,T,T,T,T,T,
1211,A,A,A,A,A,-,A,A,A,G,A,A,A,A,A,A,A,A,A,A,A,A,A,A,A,A,A,A,A,A,A,A,A,A,
1212,T,T,T,T,T,-,T,T,T,C,T,T,T,T,T,T,T,T,T,T,T,T,T,T,T,T,T,T,T,T,T,T,T,T,
1218,A,A,A,A,A,-,A,A,A,G,A,A,A,A,A,A,A,A,A,A,A,A,A,A,A,A,A,A,A,A,A,A,G,A,
1221,A,T,A,A,A,-,A,A,A,A,A,A,A,A,A,A,A,A,A,A,A,T,A,A,A,A,A,A,A,A,A,A,A,A,
1224,T,T,T,T,T,-,T,T,T,C,T,T,T,T,T,T,T,T,T,T,T,T,T,T,T,T,T,T,T,T,T,T,T,T,
1236,T,T,T,T,T,-,T,T,T,A,T,T,T,T,T,T,T,T,T,T,T,T,T,T,T,T,T,T,T,T,T,T,T,T,
1239,A,A,A,A,A,-,A,A,A,G,A,A,A,A,A,A,A,A,A,A,A,A,A,A,A,A,A,A,A,A,A,A,A,A,
1242,G,G,G,G,G,-,G,G,G,A,G,G,G,G,G,G,G,G,G,G,G,G,G,G,G,G,G,G,G,G,G,G,G,G,
1260,T,T,T,T,T,-,T,T,T,C,T,T,T,T,T,T,T,T,T,T,T,T,T,T,T,T,T,T,T,T,T,T,T,T,
1269,A,A,A,A,A,-,A,A,A,G,A,A,A,A,A,A,A,A,A,A,A,A,A,A,A,A,A,A,A,A,A,A,A,A,
1270,C,C,C,C,C,-,C,C,C,C,C,C,C,C,C,C,C,C,C,C,C,C,C,C,C,C,C,C,C,C,C,C,T,C,
1272,C,C,C,C,C,-,C,C,C,C,C,C,C,C,C,C,C,C,C,C,C,C,C,C,C,C,C,C,C,C,A,C,C,C,
1274,A,G,A,A,A,-,A,A,A,G,A,A,A,A,A,A,A,A,A,A,A,G,A,A,A,A,A,A,A,A,G,A,A,A,
1281,C,C,C,C,C,-,C,C,C,T,C,C,C,C,C,C,C,C,C,C,C,C,C,C,C,C,C,C,C,C,C,C,C,C,
1287,T,T,T,T,T,T,T,T,T,T,T,T,T,T,T,T,T,T,T,T,T,T,T,T,T,T,T,T,T,T,C,T,T,T,
1295,G,G,G,G,G,G,G,G,G,G,G,G,G,G,G,G,G,G,G,G,G,G,G,G,G,G,G,G,G,G,G,G,T,G,
1302,A,G,A,A,A,A,A,A,A,A,A,A,A,A,A,A,A,A,A,A,A,G,A,A,A,A,A,A,A,A,A,G,G,A,
1320,A,G,A,A,A,A,A,A,A,A,A,A,A,A,A,A,A,A,A,A,A,G,A,A,A,A,A,A,A,A,A,A,A,A,
1323,C,C,C,C,C,C,C,C,C,C,C,C,C,C,C,C,C,C,C,C,C,C,C,C,C,C,C,C,C,C,T,C,C,C,
1334,C,T,C,C,C,C,C,C,C,C,C,C,C,C,C,C,C,C,C,C,C,T,C,C,C,C,C,C,C,C,C,C,C,C,
1335,A,A,A,A,A,A,A,A,A,G,A,A,A,A,A,A,A,A,A,C,A,A,A,A,A,A,A,A,A,A,A,A,A,A,
1344,A,A,A,A,A,A,A,A,A,G,A,A,A,A,A,A,A,A,A,A,A,A,A,A,A,A,A,A,A,A,A,A,A,A,
1345,T,T,T,T,T,T,T,T,T,C,T,T,T,T,T,T,T,T,T,T,T,T,T,T,T,T,T,T,T,T,T,T,T,T,
1356,C,C,C,C,C,C,C,C,C,C,C,C,C,C,C,C,C,C,C,C,C,C,C,C,C,C,C,C,C,C,T,C,T,C,
1359,A,G,A,A,A,A,A,A,A,A,A,A,A,A,G,A,A,A,A,A,A,G,A,A,A,A,A,A,G,A,A,A,G,A,
1379,T,T,T,T,T,C,T,T,T,T,T,T,T,T,T,T,T,T,T,T,T,T,T,T,T,T,T,T,T,T,T,T,T,T,
1391,T,T,T,T,T,T,T,T,T,C,T,T,T,T,T,T,T,T,T,T,T,T,T,T,T,T,T,T,T,T,T,T,T,T,
1400,T,C,T,T,T,T,T,T,T,T,T,T,T,T,T,T,T,T,T,T,T,C,T,T,T,T,T,T,T,T,T,T,T,T,
1407,T,T,T,T,T,T,T,T,T,C,T,T,T,T,T,T,T,T,T,T,T,T,T,T,T,T,T,T,T,T,T,T,T,T,
1410,C,C,C,C,C,C,C,C,C,T,C,C,C,C,C,C,C,C,C,C,C,C,C,C,C,C,C,C,C,C,C,C,C,C,
1443,T,T,T,T,T,T,T,T,T,C,T,T,T,T,T,T,T,T,T,T,T,T,T,T,T,T,T,T,T,T,T,T,T,T,
1463,C,C,C,C,C,C,C,C,C,T,C,C,C,C,C,C,C,C,C,C,C,C,C,C,C,C,C,C,C,C,C,C,C,C,
1464,A,A,A,A,A,A,A,A,A,C,A,A,A,A,A,A,A,A,A,A,A,A,A,A,A,A,A,A,A,A,A,A,A,A,
1465,T,T,T,T,T,T,T,T,T,C,T,T,T,T,T,T,T,T,T,T,T,T,T,T,T,T,T,T,T,T,C,T,T,T,
1475,C,C,C,C,C,C,C,C,C,C,C,C,C,C,C,C,C,C,C,C,C,C,C,C,C,C,C,C,C,C,T,C,C,C,
1477,T,T,T,T,T,T,T,T,T,C,T,T,T,T,T,T,T,T,T,T,T,T,T,T,T,T,T,T,T,T,T,T,T,T,
1488,C,C,C,C,C,C,C,C,C,A,C,C,C,C,C,C,C,C,C,C,C,C,C,C,C,C,C,C,C,C,T,C,C,C,
1527,T,T,T,T,T,T,T,T,T,C,T,T,T,T,T,T,T,T,T,T,T,T,T,T,T,T,T,T,T,T,C,T,T,T,
1561,A,A,A,A,A,A,A,A,A,A,A,A,A,A,A,A,A,A,A,A,A,A,A,A,A,A,A,A,A,A,T,A,A,A,
1569,C,C,C,C,C,C,C,C,C,A,C,C,C,C,C,C,C,C,C,C,C,C,C,C,C,C,C,C,C,C,T,C,C,C,
1574,G,G,G,G,G,G,G,G,G,G,G,G,G,G,G,G,G,G,G,G,G,G,G,G,G,G,G,A,G,G,G,G,G,G,
1575,A,A,A,A,A,A,A,A,A,G,A,A,A,A,A,A,A,A,A,A,A,A,A,A,A,A,A,A,A,A,A,A,A,A,
1584,A,A,A,A,A,A,A,A,A,G,A,A,A,A,A,A,A,A,A,A,A,A,A,A,A,A,A,-,A,A,A,A,A,A,
1617,A,A,A,A,A,A,A,A,A,G,A,A,A,A,A,A,A,A,A,A,A,A,A,A,A,A,A,-,A,A,A,A,A,A,
1618,T,T,T,T,T,T,T,T,T,T,T,T,T,T,T,T,T,T,T,T,T,T,T,T,T,T,T,-,T,T,T,G,T,T,
1634,T,T,T,T,T,T,T,T,T,G,T,T,T,T,T,T,T,T,T,T,T,T,T,T,T,T,T,-,T,T,T,T,T,T,
1637,T,T,T,T,T,T,T,T,T,C,T,T,T,T,T,T,T,T,T,T,T,T,T,T,T,T,T,-,T,T,T,T,T,T,
1659,G,A,G,G,G,G,G,G,G,A,G,G,G,G,G,G,G,G,G,G,G,A,G,G,G,G,G,-,G,G,A,G,A,G,
1668,C,C,C,C,C,C,C,C,C,A,C,C,C,C,C,C,C,C,C,C,C,C,C,C,C,C,C,-,C,C,C,C,C,C,
1698,A,A,A,A,A,A,A,A,A,G,A,A,A,A,A,A,A,A,A,A,A,A,A,A,A,A,A,A,A,A,-,A,G,A,
1722,T,T,T,T,T,T,T,T,T,C,T,T,T,T,T,T,T,T,T,T,T,T,T,T,T,T,T,T,T,T,T,T,T,T,
1732,A,A,A,A,A,A,A,A,A,A,A,A,A,A,A,A,A,A,A,A,A,A,A,A,A,A,A,A,A,A,G,A,A,A,
1734,C,C,A,C,C,C,C,C,C,T,C,C,C,C,C,C,C,C,C,C,C,C,C,C,C,C,C,C,C,C,C,C,C,C,
1739,T,T,A,T,T,T,T,T,T,A,T,T,T,T,T,T,T,T,T,T,T,T,T,T,T,T,T,T,T,T,A,A,A,T,
1749,G,G,G,G,G,G,G,G,G,A,G,G,G,G,G,G,G,G,G,G,G,G,G,G,G,G,G,G,G,G,G,G,G,G,
1751,A,A,A,A,A,A,A,A,A,A,A,A,A,A,A,A,A,A,A,A,A,A,A,A,A,A,A,A,A,A,C,A,A,A,
1767,C,C,C,C,C,C,C,C,C,T,C,C,C,C,C,C,C,C,C,C,C,C,C,C,C,C,C,C,C,C,C,C,C,C,
1768,A,A,A,A,A,A,A,A,A,G,A,A,A,A,A,A,A,A,A,A,A,A,A,A,A,A,A,A,A,A,A,A,A,A,
1774,G,G,G,G,G,G,G,G,G,A,G,G,G,G,G,G,G,G,G,G,G,G,G,G,G,G,G,G,G,G,G,G,G,G,
1776,A,G,A,A,A,A,A,A,A,T,A,A,A,A,A,A,A,A,A,A,A,G,A,A,A,G,A,A,G,A,G,A,G,A,
1779,G,G,G,G,G,G,G,G,G,A,G,G,G,G,G,G,G,G,G,G,G,G,G,G,G,G,G,G,G,G,A,G,A,G,
1781,T,T,T,T,T,T,T,T,T,C,T,T,T,T,T,T,T,T,T,T,T,T,T,T,T,T,T,T,T,T,T,T,T,T,
1782,T,T,T,T,T,T,T,T,T,T,T,T,T,T,T,T,T,T,T,T,T,T,T,T,T,T,T,T,T,T,T,T,C,T,
1785,T,T,T,T,T,T,T,T,T,C,T,T,T,T,T,T,T,T,T,T,T,T,T,T,T,T,T,T,C,T,T,T,C,T,
1801,A,A,A,A,A,A,A,A,A,C,A,A,A,A,A,A,A,A,A,A,A,A,A,A,A,A,A,A,A,A,A,A,A,A,
1804,G,G,G,G,G,G,G,G,G,A,G,G,G,G,G,G,G,G,G,G,G,G,G,G,G,G,G,G,G,G,G,G,G,G,
1813,G,G,G,G,G,G,G,G,G,G,G,G,G,G,G,G,G,G,G,G,G,G,G,G,G,G,G,G,G,G,G,G,T,G,
1828,T,T,T,T,T,T,T,T,T,C,T,T,T,T,T,T,T,T,T,T,T,T,T,T,T,T,T,T,T,T,T,T,T,T,
1832,T,T,C,T,T,T,T,T,T,T,T,T,T,T,T,T,T,T,T,T,T,T,T,T,T,T,T,T,T,T,T,T,T,T,
1842,G,G,G,G,G,G,G,G,G,T,G,G,G,G,G,G,G,G,G,G,G,G,G,G,G,G,G,G,G,G,G,G,G,G,
1843,G,G,G,G,G,G,G,G,G,A,G,G,G,G,G,G,G,G,G,G,G,G,G,G,G,G,G,G,A,G,A,G,A,G,
1849,C,A,C,C,C,C,C,C,C,C,C,C,C,C,C,C,C,C,C,C,C,A,C,C,C,A,C,C,C,C,C,C,C,C,
1864,C,C,C,C,C,C,C,C,C,C,C,C,C,C,A,C,C,C,C,C,C,C,C,C,C,C,C,C,C,C,C,C,C,C,
1874,G,G,G,G,G,G,G,G,G,A,G,G,G,G,G,G,G,G,G,G,G,G,G,G,G,G,G,G,G,G,G,G,G,G,
1876,T,T,T,T,T,T,T,T,T,C,T,T,T,T,T,T,T,T,T,T,T,T,T,T,T,T,T,T,T,T,C,T,T,T,
1883,T,T,T,T,T,T,T,T,T,C,T,T,T,T,T,T,T,T,T,T,T,T,T,T,T,T,T,T,T,T,T,T,T,T,
1887,C,C,C,C,C,C,C,C,C,T,C,C,C,C,C,C,C,C,C,C,C,C,C,C,C,C,C,C,C,C,C,C,C,C,
1890,C,C,C,C,C,C,C,C,C,C,C,C,C,C,C,C,C,C,C,C,C,C,C,C,C,C,C,C,C,C,C,C,T,C,
1902,A,A,A,A,A,A,A,A,A,C,A,A,A,A,A,A,A,A,A,A,A,A,A,A,A,A,A,A,A,A,A,A,A,A,
1916,A,A,A,A,A,A,A,A,A,G,A,A,A,A,A,A,A,A,A,A,A,A,A,A,A,A,A,A,A,A,A,A,A,A,
1933,T,T,T,T,T,T,T,T,T,C,T,T,T,T,T,T,T,T,T,T,T,T,T,T,T,T,T,T,T,T,C,T,C,T,
1955,G,G,G,G,G,G,G,G,G,A,G,G,G,G,G,G,G,G,G,G,G,G,G,G,G,G,G,G,G,G,A,G,G,G,
1972,C,C,C,C,C,C,C,C,C,C,C,C,C,C,C,C,C,C,C,C,C,C,C,C,C,C,C,C,T,C,C,C,C,C,
1984,T,T,T,T,T,T,T,T,T,T,T,T,T,T,T,T,T,T,T,T,T,T,T,T,T,T,T,T,A,T,T,T,T,T,
1997,T,T,T,T,T,T,T,T,T,C,T,T,T,T,T,T,T,T,T,T,T,T,T,T,T,T,T,T,T,T,C,T,C,T,
2018,C,C,C,C,C,C,C,C,C,T,C,C,C,C,C,C,C,C,C,C,C,C,C,C,C,C,C,C,C,C,C,C,C,C,
2033,C,C,C,C,C,C,C,C,C,C,C,C,C,C,C,C,C,C,C,C,C,C,C,C,C,C,C,C,C,C,C,C,A,C,
2048,A,A,A,A,A,A,A,A,A,G,A,A,A,A,A,A,A,A,A,A,A,A,A,A,A,A,A,A,A,A,A,A,A,A,
2135,T,T,T,T,T,T,T,T,T,C,T,T,T,T,T,T,T,T,T,T,T,T,T,T,T,T,T,T,T,T,T,T,T,T,
2138,A,A,A,A,A,A,A,A,A,G,A,A,A,A,A,A,A,A,A,A,A,A,A,A,A,A,A,A,A,A,G,A,A,A,
2153,C,C,T,C,C,C,C,C,C,T,C,C,C,C,C,C,C,C,C,C,C,C,C,C,C,C,C,C,C,C,T,C,T,C,
2155,G,G,A,G,G,G,G,G,G,A,G,G,G,G,G,G,G,G,G,G,G,G,G,G,G,G,G,G,A,G,G,G,G,G,
2156,C,C,C,C,C,C,C,C,C,C,C,C,C,C,C,C,C,C,C,C,C,C,C,C,C,C,C,C,C,C,C,C,T,C,
2158,G,G,G,G,G,G,G,G,G,A,G,G,G,G,G,G,G,G,G,G,G,G,G,G,G,G,G,G,G,G,G,G,A,G,
2159,T,T,T,T,T,T,T,T,T,C,T,T,T,T,T,T,T,T,T,T,T,T,T,T,T,T,T,T,T,T,T,T,T,T,
2168,C,C,C,C,C,T,C,C,C,C,C,C,C,C,C,T,T,T,C,C,C,C,T,T,C,C,C,C,C,C,C,C,C,C,
2169,T,T,T,T,T,T,T,T,T,T,T,T,T,T,T,T,T,T,T,T,T,T,T,T,T,T,T,T,T,T,T,T,C,T,
2180,C,C,C,C,C,C,C,C,C,A,C,C,C,C,C,C,C,C,C,C,C,C,C,C,C,C,C,C,C,C,C,C,C,C,
2192,C,C,C,C,C,C,C,C,C,T,C,C,C,C,C,C,C,C,C,C,C,C,C,C,C,C,C,C,C,C,C,C,C,C,
2205,C,C,C,C,C,C,C,C,C,C,C,C,C,C,G,C,C,C,C,C,C,C,C,C,C,C,C,C,C,C,C,C,C,C,
2243,A,A,A,A,A,A,A,A,A,G,A,A,A,A,A,A,A,A,A,A,A,A,A,A,A,A,A,A,A,A,A,A,A,A,
2252,T,C,C,C,T,C,C,C,C,C,C,C,T,C,C,C,C,C,C,C,C,C,C,C,C,C,C,C,C,C,C,C,C,C,
2258,C,C,C,C,C,C,C,C,C,G,C,C,C,C,C,C,C,C,C,C,C,C,C,C,C,C,C,C,C,C,C,C,C,C,
2261,T,T,T,T,T,T,T,T,T,C,T,T,T,T,T,T,T,T,T,T,T,T,T,T,T,T,T,T,T,T,T,T,T,T,
2273,C,C,C,C,C,C,C,C,C,T,C,C,C,C,C,C,C,C,C,C,C,C,C,C,C,C,C,C,C,C,C,C,C,C,
2276,T,T,T,T,T,T,T,T,T,C,T,T,T,T,T,T,T,T,T,T,T,T,T,T,T,T,T,T,T,T,C,T,C,T,
2300,C,C,C,C,C,C,C,C,C,T,C,C,C,C,C,C,C,C,C,C,C,C,C,C,C,C,C,C,C,C,C,C,C,C,
2310,C,C,C,C,C,C,C,C,C,T,C,C,C,C,C,C,C,C,C,C,C,C,C,C,C,C,C,C,C,C,C,C,C,C,
2315,A,A,A,A,A,A,A,A,A,G,A,A,G,A,A,A,A,A,A,A,A,A,A,A,A,A,A,A,A,A,G,A,A,A,
2329,A,A,A,A,A,A,A,A,A,C,A,A,A,A,A,A,A,A,A,A,A,A,A,A,A,A,A,A,A,A,A,A,A,A,
2336,C,T,T,T,C,C,T,T,T,A,T,T,C,T,T,C,C,C,T,T,T,T,C,C,T,T,T,T,T,T,T,C,T,T,
2339,T,T,T,T,T,T,T,T,T,C,T,T,T,T,T,T,T,T,T,T,T,T,T,T,T,T,T,T,T,T,T,T,T,T,
2342,A,A,A,A,A,A,A,A,A,C,A,A,-,A,A,A,A,A,A,A,A,A,A,A,A,A,A,A,A,A,A,A,A,A,
2357,G,G,G,G,G,G,G,G,G,A,G,G,-,G,G,G,G,G,G,G,G,G,G,G,G,G,G,G,G,G,G,G,G,G,
2366,A,A,A,A,A,A,A,A,A,G,A,A,-,A,A,A,A,A,A,A,A,A,A,A,A,A,A,A,A,A,A,A,A,A,
2375,A,A,A,A,A,A,A,A,A,G,A,A,-,A,A,A,A,A,A,A,A,A,A,A,A,A,A,A,A,A,G,A,A,A,
2381,A,A,A,A,A,A,A,A,A,G,A,A,-,A,A,A,A,A,A,A,A,A,A,A,A,A,A,A,A,A,G,A,G,A,
2396,A,A,A,A,A,A,A,A,A,C,A,A,-,A,A,A,A,A,A,A,A,A,A,A,A,A,A,A,G,A,A,A,A,A,
2411,C,C,C,C,C,C,C,C,C,T,C,C,-,C,C,C,C,C,C,C,C,C,C,C,C,C,C,C,C,C,C,C,C,C,
2414,T,T,T,T,T,T,T,T,T,T,T,T,-,T,T,T,T,T,T,T,T,T,T,T,T,T,T,T,C,T,T,T,T,T,
2453,A,A,A,A,A,A,A,A,A,A,A,A,-,A,A,A,A,A,A,A,A,A,A,A,A,A,A,A,A,A,A,G,A,A,
2456,G,G,G,G,G,G,G,G,G,G,G,G,-,G,G,G,G,G,G,G,G,G,G,G,G,G,G,G,G,G,G,G,A,G,
2473,T,T,T,T,T,T,T,T,T,T,T,T,-,T,T,T,T,T,T,T,T,T,T,T,T,T,T,T,T,T,T,T,C,T,
2475,G,G,G,G,G,G,G,G,G,G,G,G,-,G,G,G,G,G,G,G,G,G,G,G,G,G,G,G,G,G,G,G,A,G,
2481,G,G,G,G,G,G,G,G,G,G,G,G,-,G,G,G,G,G,G,G,G,G,G,G,G,G,G,G,G,G,A,G,G,G,
2482,C,C,C,C,C,C,C,C,C,C,C,C,-,C,C,C,C,C,C,C,C,C,C,C,C,C,C,C,C,C,C,C,T,C,
2500,G,G,G,G,G,G,G,G,G,G,G,G,-,G,G,G,G,G,G,G,G,G,G,G,G,G,G,G,A,G,G,G,G,G,
2501,A,A,A,A,A,A,A,A,A,A,A,A,-,A,A,A,A,A,A,A,A,A,A,A,A,A,A,A,G,A,A,A,A,A,
2512,G,G,G,G,G,G,G,G,G,T,G,G,-,G,G,G,G,G,G,G,G,G,G,G,G,G,G,G,G,G,G,G,G,G,
2519,G,G,G,G,G,G,G,G,G,A,G,G,-,G,G,G,G,G,G,G,G,G,G,G,G,G,G,G,G,G,G,G,G,G,
2525,A,A,A,A,A,A,A,A,A,A,A,A,-,A,A,A,A,A,A,A,A,A,A,A,A,A,A,A,A,A,A,G,A,A,
2529,A,A,A,A,A,A,A,A,A,G,A,A,-,A,A,A,A,A,A,A,A,A,A,A,A,A,A,A,A,A,A,A,A,A,
2530,G,G,G,G,G,G,G,G,G,G,G,G,-,G,G,G,G,G,G,G,G,G,G,G,G,G,G,G,G,G,A,G,A,G,
2536,C,C,C,C,C,C,C,C,C,C,C,C,-,C,C,C,C,C,C,C,C,C,C,C,C,C,C,C,C,C,T,C,C,C,
2552,A,A,A,A,A,A,A,A,A,G,A,A,-,A,A,A,A,A,A,A,A,A,A,A,A,A,A,A,A,A,A,A,A,A,
2555,T,T,T,T,T,T,T,T,T,C,T,T,-,T,T,T,T,T,T,T,T,T,T,T,T,T,T,T,T,T,T,T,T,T,
2560,C,C,C,C,C,C,C,C,C,C,C,C,-,C,C,C,C,C,C,C,C,C,C,C,C,C,C,C,C,C,T,C,C,C,
2561,A,A,A,A,A,A,A,A,A,G,A,A,-,A,A,A,A,A,A,A,A,A,A,A,A,A,A,A,A,A,A,A,A,A,
2567,G,G,G,G,G,G,G,G,G,A,G,G,G,G,G,G,G,G,G,G,G,G,G,G,G,G,G,G,A,G,A,G,G,G,
2570,A,A,A,A,A,A,A,A,A,A,A,A,A,A,A,A,A,A,A,A,A,A,A,A,A,A,A,A,A,A,A,A,C,A,
2572,C,C,C,C,C,C,C,C,C,T,C,C,C,C,C,C,C,C,C,C,C,C,C,C,C,C,C,C,C,C,C,C,C,C,
2585,G,G,G,G,G,G,G,G,G,A,G,G,G,G,G,G,G,G,G,G,G,G,G,G,G,G,G,G,G,G,G,G,G,G,
2589,T,T,T,T,T,T,T,T,T,G,T,T,T,T,T,T,T,T,T,T,T,T,T,T,T,T,T,T,T,T,T,T,T,T,
2590,T,T,T,T,T,T,T,T,T,A,T,T,T,T,T,T,T,T,T,T,T,T,T,T,T,T,T,T,T,T,T,T,T,T,
2591,G,G,G,G,G,G,G,G,G,A,G,G,G,G,G,G,G,G,G,G,G,G,G,G,G,G,G,G,G,G,A,G,A,G,
2594,A,A,A,A,A,A,A,A,A,A,A,A,A,A,A,A,A,A,A,A,A,A,A,A,A,A,A,A,A,A,A,A,C,A,
2615,G,G,G,G,G,G,G,G,G,A,G,G,G,G,G,G,G,G,G,G,G,G,G,G,G,G,G,G,A,G,A,G,G,G,
2622,G,G,G,G,G,G,G,G,G,A,G,G,G,G,G,G,G,G,G,G,G,G,G,G,G,G,G,G,G,G,G,G,G,G,
2633,G,G,G,G,G,G,G,G,G,A,G,G,G,G,G,G,G,G,G,G,G,G,G,G,G,G,G,G,A,G,A,G,A,G,
2640,G,G,G,G,G,G,G,G,G,A,G,G,G,G,G,G,G,G,G,G,G,G,G,G,G,G,G,G,G,G,G,G,G,G,
2650,T,T,T,T,T,T,T,T,T,T,T,T,T,T,T,T,T,T,T,T,T,T,T,T,T,T,T,T,C,T,T,T,T,T,
2659,C,C,C,C,C,C,C,C,C,T,C,C,C,C,C,C,C,C,C,C,C,C,C,C,C,C,C,C,C,C,C,C,C,C,
2663,T,T,T,T,T,T,T,T,T,T,T,T,T,T,T,T,T,T,T,T,T,T,T,T,T,T,T,T,C,T,T,T,C,T,
2666,G,G,G,G,G,G,G,G,G,A,G,G,G,G,G,G,G,G,G,G,G,G,G,G,G,G,G,G,G,G,G,G,G,G,
2686,T,T,T,T,T,T,T,T,T,T,T,T,T,T,T,T,T,T,T,T,T,T,T,T,T,T,T,T,T,T,C,T,T,T,
2690,G,G,G,G,G,G,G,G,G,G,G,G,G,G,G,G,G,G,G,G,G,G,G,G,G,G,G,G,G,G,A,G,G,G,
2696,G,G,G,G,G,G,G,G,G,A,G,G,G,G,G,G,G,G,G,G,G,G,G,G,G,G,G,G,G,G,G,G,G,G,
2705,G,G,G,G,G,G,G,G,G,G,G,G,G,G,G,G,G,G,G,G,G,G,G,G,G,G,G,G,G,G,A,G,G,G,
2709,C,C,C,C,C,C,C,C,C,T,C,C,C,C,C,C,C,C,C,C,C,C,C,C,C,C,C,C,T,C,T,C,C,C,
2744,A,A,A,A,A,A,A,A,A,G,A,A,A,A,A,A,A,A,A,A,A,A,A,A,A,A,A,A,A,A,A,A,A,A,
2747,C,C,C,C,C,C,C,C,C,T,C,C,C,C,C,C,C,C,C,C,C,C,C,C,C,C,C,C,C,C,T,C,C,C,
2756,C,C,C,C,C,C,C,C,C,T,C,C,C,C,C,C,C,C,C,C,C,C,C,C,C,C,C,C,C,C,C,C,C,C,
2777,A,A,A,A,A,A,A,A,A,C,A,A,A,A,A,A,A,A,A,A,A,A,A,A,A,A,A,A,A,A,A,A,A,A,
2801,A,A,A,A,A,A,A,A,A,T,A,A,A,A,A,A,A,A,A,A,A,A,A,A,A,A,A,A,A,A,A,A,A,A,
2807,T,T,T,T,T,T,T,T,T,C,T,T,T,T,T,T,T,T,T,T,T,T,T,T,T,T,T,T,T,T,T,T,T,T,
2822,A,A,A,A,A,A,A,A,A,A,A,A,A,A,A,A,A,A,A,A,A,A,A,A,A,A,A,A,A,A,G,A,A,A,
2827,C,C,C,C,C,C,C,C,C,T,C,C,C,C,C,C,C,C,C,C,C,C,C,C,C,C,C,C,C,C,C,C,C,C,
2829,C,C,C,C,C,C,C,C,C,T,C,C,C,C,C,C,C,C,C,C,C,C,C,C,C,C,C,C,C,C,C,C,C,C,
2869,A,A,A,A,A,A,A,A,A,G,A,A,A,A,A,A,A,A,A,A,A,A,A,A,A,A,A,A,A,A,G,A,A,A,
2872,T,T,T,T,T,T,T,T,T,C,T,T,T,T,T,T,T,T,T,T,T,T,T,T,T,T,T,T,T,T,T,T,T,T,
2876,T,T,T,T,T,T,T,T,T,T,T,T,T,T,T,T,T,T,T,T,T,T,T,T,T,T,T,T,T,T,C,T,T,T,
2930,G,A,G,G,G,G,G,G,G,G,A,A,G,G,G,G,G,G,A,A,G,A,G,G,A,A,A,A,A,A,G,G,A,A,
2933,A,A,A,A,A,A,A,A,A,T,A,A,A,A,A,A,A,A,A,A,A,A,A,A,A,A,A,A,A,A,A,A,A,A,
2939,T,T,T,T,T,T,T,T,T,T,T,T,T,T,T,T,T,T,T,T,T,T,T,T,T,T,T,T,T,T,C,T,T,T,
2942,G,G,G,G,G,G,G,G,G,A,G,G,G,G,G,G,G,G,G,G,G,G,G,G,G,G,G,G,G,G,G,G,G,G,
2954,A,A,A,A,A,A,A,A,A,C,A,A,A,A,A,A,A,A,A,A,A,A,A,A,A,A,A,A,A,A,A,A,A,A,
2957,G,G,G,G,G,G,G,G,G,G,A,A,G,G,G,G,G,G,A,A,G,G,G,G,A,G,A,A,G,A,G,G,A,A,
2960,T,A,T,T,T,T,T,T,T,T,A,A,T,T,T,T,T,T,A,A,T,A,T,T,A,A,A,A,A,A,C,T,A,A,
2975,A,A,A,A,A,A,A,A,A,T,A,A,A,A,A,A,A,A,A,A,A,A,A,A,A,A,A,A,A,A,A,A,A,A,
2978,C,C,C,C,C,C,C,C,C,T,C,C,C,C,C,C,C,C,C,C,C,C,C,C,C,C,C,C,C,C,C,C,C,C,
3012,C,T,C,C,C,C,C,C,C,C,T,T,C,C,C,C,C,C,T,T,C,T,C,C,T,T,T,T,T,T,T,C,T,T,
3029,T,T,T,T,T,T,T,T,T,G,T,T,T,T,T,T,T,T,T,T,T,T,T,T,T,T,T,T,T,T,T,T,T,T,
3030,T,T,T,T,T,T,T,T,T,C,T,T,T,T,T,T,T,T,T,T,T,T,T,T,T,T,T,T,T,T,T,T,T,T,
3031,G,G,G,G,G,G,G,G,G,A,G,G,G,G,G,G,G,G,G,G,G,G,G,G,G,G,G,G,G,G,G,G,G,G,
3032,C,C,C,C,C,C,C,C,C,C,C,C,C,C,C,C,C,C,C,C,C,C,C,C,C,C,C,C,C,C,C,T,C,C,
3035,A,A,A,A,A,A,A,A,A,T,A,A,A,A,A,A,A,A,A,A,A,A,A,A,A,A,A,A,A,A,A,A,A,A,
3065,T,T,T,T,T,T,T,T,T,A,T,T,T,T,T,T,T,T,T,T,T,T,T,T,T,T,T,T,T,T,T,T,T,T,
3079,C,C,C,C,C,C,C,C,C,C,C,C,C,C,C,C,C,C,C,C,C,C,C,C,C,C,C,C,C,C,G,C,G,C,
3083,G,G,G,G,G,G,G,G,G,A,G,G,G,G,G,G,G,G,G,G,G,G,G,G,G,G,G,G,A,G,G,G,G,G,
3084,C,C,C,C,C,C,C,C,C,C,C,C,C,C,T,C,C,C,C,C,C,C,C,C,C,C,C,C,C,C,C,C,C,C,
3091,C,T,T,T,C,C,T,T,T,G,T,T,C,T,C,C,C,C,T,T,T,T,C,C,T,T,T,T,C,T,C,C,C,T,
3092,G,G,G,G,G,G,G,G,G,A,G,G,G,G,G,G,G,G,G,G,G,G,G,G,G,G,G,G,G,G,G,G,A,G,
3109,T,T,T,T,T,T,T,T,T,T,T,T,T,T,T,T,T,T,T,T,T,T,T,T,T,T,T,T,T,T,C,T,C,T,
3112,C,C,C,C,C,C,C,C,C,T,C,C,C,C,C,C,C,C,C,C,C,C,C,C,C,C,C,C,C,C,T,C,T,C,
3125,A,A,A,A,A,A,A,A,A,T,A,A,A,A,A,A,A,A,A,A,A,A,A,A,A,A,A,A,A,A,A,A,A,A,
INDEL,C,C,C,C,C,C,C,C,-,T,C,C,C,-,C,C,C,C,C,C,C,C,C,C,C,C,C,C,C,C,C,C,C,C,
3145,G,G,G,G,G,G,G,G,G,A,G,G,G,G,G,G,G,G,G,G,G,G,G,G,G,G,G,G,G,G,G,G,G,G,
3146,C,C,C,C,C,C,C,C,C,T,C,C,C,C,C,C,C,C,C,C,C,C,C,C,C,C,C,C,C,C,C,C,C,C,
3173,G,G,G,G,G,G,G,G,G,T,T,T,G,G,G,G,G,G,T,T,G,G,G,G,T,G,T,T,T,T,G,G,G,T,
3179,G,G,G,G,G,G,G,G,G,A,G,G,G,G,G,G,G,G,G,G,G,G,G,G,G,G,G,G,G,G,G,G,G,G,
3180,G,G,G,G,G,G,G,G,G,T,G,G,G,G,G,G,G,G,G,G,G,G,G,G,G,G,G,G,G,G,G,G,G,G,
3181,A,A,A,A,A,A,A,A,A,C,A,A,A,A,A,A,A,A,A,A,A,A,A,A,A,A,A,A,A,A,A,A,A,A,
3183,A,A,A,A,A,A,A,A,A,C,A,A,A,A,A,A,A,A,A,A,A,A,A,A,A,A,A,A,A,A,A,A,A,A,
3184,A,A,A,A,A,A,A,A,A,T,A,A,A,A,A,A,A,A,A,A,A,A,A,A,A,A,A,A,A,A,A,A,A,A,
3189,T,T,T,T,T,T,T,T,T,C,C,C,T,T,T,T,T,T,C,C,T,T,T,T,C,T,C,C,C,C,C,T,C,C,
3190,G,G,G,G,G,G,G,G,G,A,G,G,G,G,G,G,G,G,G,G,G,G,G,G,G,G,G,G,G,G,A,G,G,G,
3206,T,T,T,T,T,T,T,T,T,T,T,T,T,T,T,T,T,T,T,T,T,T,T,T,T,T,T,T,T,T,T,T,G,T,
3250,A,A,A,A,A,A,A,A,A,C,A,A,A,A,A,A,A,A,A,A,A,A,A,A,A,A,A,A,A,A,A,A,A,A,
3288,A,A,A,A,A,A,A,A,A,A,G,G,A,A,A,A,A,A,G,G,A,A,A,A,G,A,G,G,G,G,G,A,G,G,
3293,C,C,C,C,C,C,C,C,C,C,C,C,C,C,C,C,C,C,C,C,C,C,C,C,C,C,C,C,C,C,C,C,T,C,
3300,A,A,A,A,A,A,A,A,A,C,A,A,A,A,A,A,A,A,A,A,A,A,A,A,A,A,A,A,A,A,A,A,A,A,
3301,C,C,C,C,C,C,C,C,C,T,C,C,C,C,C,C,C,C,C,C,C,C,C,C,C,C,C,C,C,C,C,C,C,C,
3304,A,A,A,A,A,A,A,A,A,T,A,A,A,A,A,A,A,A,A,A,A,A,A,A,A,A,A,A,A,A,A,A,A,A,
3321,C,C,C,C,C,C,C,C,C,T,T,T,C,C,C,C,C,C,T,T,C,C,C,C,T,C,T,T,T,T,T,C,T,T,
3329,G,G,G,G,G,G,G,G,G,A,A,A,G,G,G,G,G,G,A,A,G,G,G,G,A,G,A,A,A,A,G,G,A,A,
3331,T,T,T,T,T,T,T,T,T,C,T,T,T,T,T,T,T,T,T,T,T,T,T,T,T,T,T,T,T,T,T,T,T,T,
3335,C,C,C,C,C,C,C,C,C,T,C,C,C,C,C,C,C,C,C,C,C,C,C,C,C,C,C,C,C,C,C,C,C,C,
3340,G,G,G,G,G,G,G,G,G,A,G,G,G,G,G,G,G,G,G,G,G,G,G,G,G,G,G,G,G,G,G,G,G,G,
3344,A,A,A,A,A,A,A,A,A,G,A,A,A,A,A,A,A,A,A,A,A,A,A,A,A,A,A,A,A,A,A,A,-,A,
3347,A,A,A,A,T,A,A,A,A,-,A,A,A,A,A,A,A,A,A,A,A,A,A,A,A,A,A,A,A,A,A,A,A,A,
3348,A,A,A,A,A,A,A,A,A,-,T,T,A,A,A,A,A,A,T,T,A,A,A,A,T,A,T,T,T,T,T,A,T,T,
3361,A,A,A,A,A,A,A,A,A,A,A,A,A,A,A,A,A,A,A,A,T,A,A,A,A,A,A,A,A,A,A,A,A,A,
3367,A,A,A,A,A,A,A,A,A,G,A,A,A,A,A,A,A,A,A,A,A,A,A,A,A,A,A,A,A,A,A,A,A,A,
3368,C,C,C,C,C,A,C,C,C,C,C,C,C,C,C,A,A,A,C,C,T,C,A,A,C,C,C,C,C,C,C,C,C,C,
3370,A,A,A,A,A,A,A,A,A,G,A,A,A,A,A,A,A,A,A,A,A,A,A,A,A,A,A,A,A,A,A,A,A,A,
3382,A,A,A,A,A,A,A,A,A,A,G,G,A,A,A,A,A,A,G,G,A,A,A,A,G,A,G,G,G,G,A,A,A,G,
3392,T,T,T,T,T,T,T,T,T,G,T,T,T,T,T,T,T,T,T,T,T,T,T,T,T,T,T,T,T,T,T,T,T,T,
3394,C,C,C,C,C,C,C,C,C,C,T,T,C,C,C,C,C,C,T,T,C,C,C,C,T,C,T,T,T,T,C,C,C,T,
3442,T,T,T,T,T,T,T,T,T,T,T,T,T,T,T,T,T,T,T,T,T,T,T,T,T,T,T,T,T,T,G,T,T,T,
3446,G,G,G,G,G,G,G,G,G,A,G,G,G,G,G,G,G,G,G,G,G,G,G,G,G,G,G,G,G,G,G,G,G,G,
3455,T,T,T,T,T,T,T,T,T,C,T,T,T,T,T,T,T,T,T,T,T,T,T,T,T,T,T,T,T,T,T,T,T,T,
3530,A,A,A,A,A,A,A,A,A,G,G,G,A,A,A,A,A,A,G,G,A,A,A,A,G,A,G,G,G,G,G,A,G,G,
3539,G,G,G,G,G,G,G,G,G,G,G,G,G,G,G,G,G,G,G,G,G,G,G,G,G,G,G,G,G,G,G,G,A,G,
3540,C,C,C,C,C,C,C,C,C,T,C,C,C,C,C,C,C,C,C,C,C,C,C,C,C,C,C,C,C,C,C,C,C,C,
3541,A,A,A,A,A,A,A,A,A,G,A,A,A,A,A,A,A,A,A,A,A,A,A,A,A,A,A,A,A,A,A,A,A,A,
3550,A,A,A,A,A,A,A,A,A,G,A,A,A,A,A,A,A,A,A,A,A,A,A,A,A,A,A,A,A,A,A,A,A,A,
3590,T,T,T,T,T,T,T,T,T,C,T,T,T,T,T,T,T,T,T,T,T,T,T,T,T,T,T,T,T,T,T,T,T,T,
3592,T,T,T,T,T,T,T,T,T,C,T,T,T,T,T,T,T,T,T,T,T,T,T,T,T,T,T,T,T,T,T,T,T,T,
3594,A,A,A,A,A,A,A,A,A,G,A,A,A,A,A,A,A,A,A,A,A,A,A,A,A,A,A,A,A,A,A,A,A,A,
3595,G,G,G,G,G,G,G,G,G,A,G,G,G,G,G,G,G,G,G,G,G,G,G,G,G,G,G,G,G,G,G,G,A,G,
3601,T,T,T,T,T,T,T,T,T,C,T,T,T,T,T,T,T,T,T,T,T,T,T,T,T,T,T,T,T,T,T,T,T,T,
3610,G,G,G,G,G,G,G,G,G,A,G,G,G,G,G,G,G,G,G,G,G,G,G,G,G,G,G,G,G,G,G,G,G,G,
3619,T,T,T,T,T,T,T,T,T,C,T,T,T,T,T,T,T,T,T,T,T,T,T,T,T,T,T,T,T,T,T,T,T,T,
3637,C,C,C,C,C,C,C,C,C,A,C,C,C,C,C,C,C,C,C,C,C,C,C,C,C,C,C,C,C,C,C,C,C,C,
3644,G,G,G,G,G,T,G,G,G,G,G,G,G,G,G,G,G,G,G,G,G,G,G,G,G,G,G,G,G,G,G,G,G,G,
3656,A,A,A,A,A,A,A,A,A,A,A,A,A,A,C,A,A,A,A,A,A,A,A,A,A,A,A,A,A,A,A,A,A,A,
3689,A,A,A,A,A,A,A,A,A,A,G,G,A,A,A,A,A,A,G,G,A,A,A,A,G,A,G,G,G,G,A,A,A,G,
3690,G,G,G,G,G,G,G,G,G,A,G,G,G,G,G,G,G,G,G,G,G,G,G,G,G,G,G,G,G,G,G,G,G,G,
3691,A,A,A,A,A,A,A,A,A,G,G,G,A,A,A,A,A,A,G,G,A,A,A,A,G,A,G,G,G,G,G,A,A,G,
3695,T,T,T,T,T,T,T,T,T,T,T,T,T,T,T,T,T,T,T,T,T,T,T,T,T,T,T,T,T,T,T,T,A,T,
3702,T,T,T,T,T,T,T,T,T,T,T,T,T,T,T,T,T,T,T,T,T,T,T,T,T,T,T,T,T,T,T,T,C,T,
3732,C,C,C,C,C,C,C,C,C,T,C,C,C,C,C,C,C,C,C,C,C,C,C,C,C,C,C,C,C,C,C,C,C,C,
3733,A,A,A,A,A,A,A,A,A,G,A,A,A,A,A,A,A,A,A,A,A,A,A,A,A,A,A,A,A,A,A,A,A,A,
3738,C,C,C,C,C,C,A,A,A,A,A,A,C,A,C,C,C,C,A,A,A,C,C,C,A,C,A,A,A,A,A,C,A,A,
3739,T,T,T,T,T,T,C,C,C,C,C,C,T,C,T,T,T,T,C,C,C,T,T,T,C,T,C,C,C,C,C,T,C,C,
3741,G,G,G,G,G,G,G,G,G,A,G,G,G,G,G,G,G,G,G,G,G,G,G,G,G,G,G,G,G,G,G,G,G,G,
3766,T,T,T,T,T,T,T,T,T,C,C,C,T,T,T,T,T,T,C,C,T,T,T,T,C,T,C,C,C,C,C,T,C,C,
3769,T,T,T,T,T,T,T,T,T,A,T,T,T,T,T,T,T,T,T,T,T,T,T,T,T,T,T,T,T,T,T,T,T,T,
3772,C,C,C,C,C,C,C,C,C,T,C,C,C,C,C,C,C,C,C,C,C,C,C,C,C,C,C,C,C,C,C,C,C,C,
3789,T,T,T,T,T,T,T,T,T,C,T,T,T,T,T,T,T,T,T,T,T,T,T,T,T,T,T,T,T,T,T,T,T,T,
3796,C,C,C,C,C,C,C,C,C,T,C,C,C,C,C,C,C,C,C,C,C,C,C,C,C,C,C,C,C,C,C,C,C,C,
3863,C,C,C,C,C,C,C,C,C,A,C,C,C,C,C,C,C,C,C,C,C,C,C,C,C,C,C,C,C,C,C,C,C,C,
3865,G,G,G,G,G,G,G,G,G,A,G,G,G,G,G,G,G,G,G,G,G,G,G,G,G,G,G,G,G,G,A,G,A,G,
3877,A,A,C,C,A,C,A,A,A,C,C,C,A,A,C,C,C,C,C,C,A,C,C,C,C,C,C,C,C,C,C,A,C,C,
3903,G,G,G,G,G,G,G,G,G,A,A,A,G,G,G,G,G,G,A,A,G,G,G,G,A,G,A,A,A,A,A,G,A,A,
3920,C,C,C,C,C,C,C,C,C,C,A,A,C,C,C,C,C,C,A,A,C,C,C,C,A,C,A,A,A,A,C,C,C,A,
3943,A,A,A,A,A,A,A,A,A,C,A,A,A,A,A,A,A,A,A,A,A,A,A,A,A,A,A,A,A,A,A,A,A,A,
3946,C,C,C,C,C,C,C,C,C,T,C,C,C,C,C,C,C,C,C,C,C,C,C,C,C,C,C,C,C,C,C,C,C,C,
3947,A,A,A,A,A,A,A,A,A,C,A,A,A,A,A,A,A,A,A,A,A,A,A,A,A,A,A,A,A,A,A,A,A,A,
3955,A,A,A,A,A,A,A,A,A,G,A,A,A,A,A,A,A,A,A,A,A,A,A,A,A,A,A,A,A,A,A,A,A,A,
3956,T,T,T,T,T,T,T,T,T,A,C,C,T,T,T,T,T,T,C,C,T,T,T,T,C,T,C,C,C,C,C,T,C,C,
3991,T,T,T,T,T,T,T,T,T,T,T,T,T,T,T,T,T,T,T,T,T,T,T,T,T,-,T,T,C,T,T,T,T,T,
4007,G,G,G,G,G,G,G,G,G,A,G,G,G,G,G,G,G,G,G,G,G,G,G,G,G,-,G,G,G,G,G,G,G,G,
4010,G,G,G,G,G,G,G,G,G,A,G,G,G,G,G,G,G,G,G,G,G,G,G,G,G,-,G,G,G,G,G,G,G,G,
4011,C,C,C,C,C,C,C,C,C,G,C,C,C,C,C,C,C,C,C,C,C,C,C,C,C,-,C,C,C,C,C,T,C,C,
4079,A,A,A,A,A,A,A,A,A,G,A,A,A,A,A,A,A,A,A,A,A,A,A,A,A,A,A,A,A,A,A,A,A,A,
4081,G,G,G,G,G,G,G,G,G,A,G,G,G,G,G,G,G,G,G,G,G,G,G,G,G,G,G,G,G,G,G,G,G,G,
4108,A,A,A,A,A,A,A,A,A,G,A,A,A,A,A,A,A,A,A,A,A,A,A,A,A,A,A,A,A,A,A,A,A,A,
4114,A,A,A,A,A,A,A,A,A,C,A,A,A,A,A,A,A,A,A,A,A,A,A,A,A,A,A,A,A,A,A,A,A,A,
4120,G,G,G,G,G,G,G,G,G,A,A,A,G,G,G,G,G,G,A,A,G,G,G,G,A,G,A,A,A,A,A,G,A,A,
4136,C,C,C,C,C,C,C,C,C,A,C,C,C,C,C,C,C,C,C,C,C,C,C,C,C,C,C,C,C,C,C,C,C,C,
4139,A,A,A,A,A,A,A,A,A,A,A,A,A,A,A,A,A,A,A,A,A,A,A,A,A,A,A,A,A,A,G,A,A,A,
4147,G,G,G,G,G,G,G,G,G,A,G,G,G,G,G,G,G,G,G,G,G,G,G,G,G,G,G,G,G,G,G,G,G,G,
4163,A,A,A,A,A,A,A,A,A,C,A,A,A,A,A,A,A,A,A,A,A,A,A,A,A,A,A,A,A,A,A,A,A,A,
4174,G,G,G,G,G,G,G,G,G,A,G,G,G,G,G,G,G,G,G,G,G,G,G,G,G,G,G,G,G,G,G,G,G,G,
4177,A,A,A,A,A,A,A,A,A,A,A,A,A,A,A,A,A,A,A,A,A,A,A,A,A,A,A,A,G,A,A,A,A,A,
4180,G,G,G,G,G,G,G,G,G,G,G,G,G,G,G,G,G,G,G,G,G,G,G,G,G,G,G,G,G,G,A,G,A,G,
4187,A,A,A,A,A,A,A,A,A,A,A,A,A,A,A,A,A,A,A,A,A,A,A,A,A,A,A,A,A,A,G,A,G,A,
4207,G,A,A,A,A,A,A,A,A,A,A,A,A,A,A,A,A,A,A,A,A,A,A,A,A,A,A,A,A,A,-,A,A,A,
4222,C,C,C,C,C,T,C,C,C,C,C,C,C,C,C,T,T,T,C,C,C,C,T,T,C,C,C,C,C,C,-,C,C,C,
4224,G,G,G,G,G,G,G,G,G,A,G,G,G,G,G,G,G,G,G,G,G,G,G,G,G,G,G,G,G,G,-,G,A,G,
4240,A,A,A,A,A,A,A,A,A,A,A,A,A,A,A,A,A,A,A,A,A,A,A,A,A,A,A,A,A,A,-,A,G,A,
4246,C,C,C,C,C,C,C,C,C,T,C,C,C,C,C,C,C,C,C,C,C,C,C,C,C,C,C,C,C,C,-,C,C,C,
4252,T,T,T,T,T,T,T,T,T,C,T,T,T,T,T,T,T,T,T,T,T,T,T,T,T,T,T,T,T,T,-,T,T,T,
4258,T,T,T,T,T,T,T,T,T,C,T,T,T,T,T,T,T,T,T,T,T,T,T,T,T,T,T,T,T,T,-,T,C,T,
4265,T,T,T,T,T,T,T,T,T,C,T,T,T,T,T,T,T,T,T,T,T,T,T,T,T,T,T,T,T,T,-,T,C,T,
4267,G,G,G,G,G,G,G,G,G,G,G,G,G,G,G,G,G,G,G,G,G,G,G,G,G,G,G,G,G,G,-,G,A,G,
4303,G,G,G,G,G,G,G,G,G,A,G,G,G,G,G,G,G,G,A,G,G,G,G,G,G,G,G,G,G,G,-,G,G,G,
4312,C,C,C,C,C,C,C,C,C,T,C,C,C,C,C,C,C,C,C,C,C,C,C,C,C,C,C,C,C,C,-,C,C,C,
4315,A,A,A,A,A,A,A,A,A,G,A,A,A,A,A,A,A,A,A,A,A,A,A,A,A,A,A,A,A,A,-,A,A,A,
4345,G,G,G,G,G,G,G,G,G,A,G,G,G,G,G,G,G,G,G,G,G,G,G,G,G,G,G,G,G,G,-,G,A,G,
4357,T,T,T,T,T,T,T,T,T,C,T,T,T,T,T,T,T,T,T,T,T,T,T,T,T,T,T,T,T,T,-,T,T,T,
4360,A,A,A,A,A,A,A,A,A,A,A,A,A,A,A,A,A,A,A,A,A,A,A,A,A,A,A,A,A,A,-,A,G,A,
4384,C,C,C,C,C,T,C,C,C,C,C,C,C,C,C,T,T,T,C,C,C,C,T,T,C,C,C,C,C,C,-,C,C,C,
4390,A,A,A,A,A,A,A,A,A,G,A,A,A,A,A,A,A,A,A,A,A,A,A,A,A,A,A,A,A,A,-,A,A,A,
4403,G,G,G,G,G,G,G,G,G,G,G,G,G,G,G,G,G,G,G,G,G,G,G,G,G,G,G,G,G,G,-,G,A,G,
4414,C,C,C,C,C,C,C,C,C,A,C,C,C,C,C,C,C,C,C,C,C,C,C,C,C,C,C,C,C,C,-,C,A,C,
4423,A,A,A,A,A,A,A,A,A,G,A,A,A,A,A,A,A,A,A,A,A,A,A,A,A,A,A,A,A,A,-,A,G,A,
4436,T,T,T,T,T,T,T,T,T,C,T,T,T,T,T,T,T,T,T,T,T,T,T,T,T,T,T,T,T,T,-,T,T,T,
4441,T,T,T,T,T,T,T,T,T,C,T,T,T,T,T,T,T,T,T,T,T,T,T,T,T,T,T,T,T,T,-,T,T,T,
4443,C,C,C,C,C,C,C,C,C,T,C,C,C,C,C,C,C,C,C,C,C,C,C,C,C,C,C,C,C,C,-,C,C,C,
4447,A,A,A,A,A,A,A,A,A,G,A,A,A,A,A,A,A,A,A,A,A,A,A,A,A,A,A,A,A,A,-,A,A,A,
4459,C,C,C,C,C,C,C,C,C,T,C,C,C,C,C,C,C,C,C,C,C,C,C,C,C,C,C,C,C,C,-,C,C,C,
4460,A,A,A,A,A,A,A,A,A,G,A,A,A,A,A,A,A,A,A,A,A,A,A,A,A,A,A,A,A,A,-,A,A,A,
4473,C,C,C,C,C,C,C,C,C,C,C,C,C,C,C,C,C,C,C,C,C,C,C,C,C,C,C,C,T,C,-,C,C,C,
4519,C,C,C,C,C,C,C,C,C,T,C,C,C,C,C,C,C,C,C,C,C,C,C,C,C,C,C,C,C,C,-,C,C,C,
4525,C,C,C,C,C,C,C,C,C,C,C,C,C,C,C,C,C,C,C,C,C,C,C,C,C,C,C,C,C,C,-,C,T,C,
4531,T,T,T,T,T,T,T,T,T,T,T,T,T,T,T,T,T,T,T,T,T,T,T,T,T,T,T,T,T,T,-,T,C,T,
4543,G,G,G,G,G,G,G,G,G,G,A,A,G,G,G,G,A,A,A,A,G,G,G,G,A,G,A,A,G,A,-,G,A,A,
4552,A,A,A,A,A,A,A,A,A,G,A,A,A,A,A,A,A,A,A,A,A,A,A,A,A,A,A,A,A,A,-,A,A,A,
4559,T,T,T,T,T,T,T,T,T,C,T,T,T,T,T,T,T,T,T,T,T,T,T,T,T,T,T,T,T,T,-,T,T,T,
4567,A,A,A,A,A,A,G,G,G,A,A,A,A,A,A,A,A,A,A,A,G,A,A,A,A,A,A,A,A,A,-,A,A,A,
4574,G,G,G,G,G,G,G,G,G,G,G,G,G,G,A,G,G,G,G,G,G,G,G,G,G,G,G,G,G,G,-,G,G,G,
4586,G,G,G,G,G,G,G,G,G,G,G,G,G,G,G,G,G,G,G,G,G,G,G,G,G,G,G,G,G,G,-,G,A,G,
4588,C,C,C,C,C,C,C,C,C,T,C,C,C,C,C,C,C,C,C,C,C,C,C,C,C,C,C,C,C,C,-,C,C,C,
4591,G,G,G,G,G,G,G,G,G,G,G,G,G,G,G,G,G,G,G,G,G,G,G,G,G,G,G,G,G,G,-,G,A,G,
4595,T,T,T,T,T,T,T,T,T,C,T,T,T,T,T,T,T,T,T,T,T,T,T,T,T,T,T,T,T,T,-,T,T,T,
4598,A,A,A,A,A,A,A,A,A,G,A,A,A,A,A,A,A,A,A,A,A,A,A,A,A,A,A,A,A,A,-,A,A,A,
4600,T,T,T,T,T,T,T,T,T,T,T,T,T,T,T,T,T,T,T,T,T,T,T,T,T,T,T,T,T,T,C,T,T,T,
4601,G,G,G,G,G,G,G,G,G,G,G,G,G,G,G,G,G,G,G,G,G,G,G,G,G,G,G,G,G,G,A,G,G,G,
4603,A,A,A,A,A,A,A,A,A,A,A,A,A,A,A,A,A,A,A,A,A,A,A,A,A,A,A,A,A,A,T,A,A,A,
4621,A,A,A,A,A,A,A,A,A,C,A,A,A,A,A,A,A,A,A,A,A,A,A,A,A,A,A,A,A,A,A,A,A,A,
4630,G,G,G,G,G,G,G,G,G,G,A,A,G,G,G,G,A,A,A,A,G,G,G,G,A,G,A,A,G,A,G,A,G,A,
4633,A,A,A,A,A,A,A,A,A,C,A,A,A,A,A,A,A,A,A,A,A,A,A,A,A,A,A,A,A,A,A,A,A,A,
4636,C,C,C,C,C,C,C,C,C,C,C,C,C,C,C,C,C,C,C,C,C,C,C,C,C,C,C,C,C,C,T,C,C,C,
4645,T,T,T,T,T,T,T,T,T,C,T,T,T,T,T,T,T,T,T,T,T,T,T,T,T,T,T,T,T,T,T,T,T,T,
4648,T,T,T,T,T,T,T,T,T,C,T,T,T,T,T,T,T,T,T,T,T,T,T,T,T,T,T,T,T,T,T,T,T,T,
4663,C,C,T,C,C,C,C,C,C,C,C,C,C,C,C,C,C,C,C,C,C,C,C,C,C,C,C,C,C,C,C,C,C,C,
4676,T,T,A,T,T,T,T,T,T,T,T,T,T,T,T,T,T,T,T,T,T,T,T,T,T,T,T,T,T,T,T,A,T,T,
4729,T,T,T,T,T,T,T,T,T,T,T,T,T,T,T,T,T,T,T,T,T,T,T,T,T,T,T,T,T,T,T,C,T,T,
4732,A,A,A,A,A,A,A,A,A,G,A,A,A,A,A,A,A,A,A,A,A,A,A,A,A,A,A,A,A,A,A,A,A,A,
4744,C,C,C,C,C,C,C,C,C,T,C,C,C,C,C,C,C,C,C,C,C,C,C,C,C,C,C,C,C,C,C,C,C,C,
4745,C,C,C,C,C,C,C,C,C,T,C,C,C,C,C,C,C,C,C,C,C,C,C,C,C,C,C,C,C,C,C,-,C,C,
4763,G,G,G,G,G,G,G,G,G,G,G,G,G,G,G,G,G,G,G,G,G,G,G,G,G,G,G,G,G,G,A,-,G,G,
4801,T,T,T,T,T,T,T,T,T,C,T,T,T,T,T,T,T,T,T,T,T,T,T,T,T,T,T,T,T,T,T,-,T,T,
4822,A,A,A,A,A,A,A,A,A,G,A,A,A,A,A,A,A,A,A,A,A,A,A,A,A,A,A,A,A,A,G,-,G,A,
4873,C,C,C,C,C,C,C,C,C,C,C,C,C,C,C,C,C,C,C,C,C,C,C,C,C,C,C,C,C,C,C,-,A,C,
4909,T,T,T,T,T,T,T,T,T,A,T,T,T,T,T,T,T,T,T,T,T,T,T,T,T,T,T,T,T,T,C,-,C,T,
4934,G,G,G,G,G,G,G,G,G,G,G,G,G,G,G,G,G,G,G,G,G,G,G,G,G,G,G,G,G,G,G,-,A,G,
4975,A,A,A,A,A,A,A,A,A,A,A,A,A,A,A,A,A,A,A,A,A,A,A,A,A,A,A,A,A,A,A,A,G,A,
4990,A,A,A,A,A,A,A,A,A,T,A,A,A,A,A,A,A,A,A,A,A,A,A,A,A,A,A,A,A,A,A,A,A,A,
4996,T,T,T,T,T,T,T,T,T,T,T,T,T,T,T,T,T,T,T,T,T,T,T,T,T,T,T,T,T,T,T,C,T,T,
5021,T,T,T,T,T,T,T,T,T,C,T,T,T,T,T,T,T,T,T,T,T,T,T,T,T,T,T,T,T,T,T,T,T,T,
5030,A,A,A,A,A,A,A,A,A,G,A,A,A,A,A,A,A,A,A,A,A,A,A,A,A,A,A,A,A,A,A,A,A,A,
5032,T,T,T,T,T,T,T,T,T,C,T,T,T,T,T,T,T,T,T,T,T,T,T,T,T,T,T,T,T,T,T,T,T,T,
5065,C,C,C,C,C,C,C,C,C,G,C,C,C,C,C,C,C,C,C,C,C,C,C,C,C,C,C,C,C,C,C,C,C,C,
5071,G,G,G,G,G,G,G,G,G,A,G,G,G,G,G,G,G,G,G,G,G,G,G,G,G,G,G,G,G,G,G,G,G,G,
5105,A,A,A,A,A,A,A,A,A,A,A,A,A,A,A,A,A,A,A,A,A,A,A,A,A,A,A,A,A,A,G,A,A,A,
5106,T,T,T,T,T,T,T,T,T,T,T,T,T,T,T,T,T,T,T,T,T,T,T,T,T,T,T,T,T,T,C,T,T,T,
5110,C,C,C,C,C,C,C,C,C,T,C,C,C,C,C,C,C,C,C,C,C,C,C,C,C,C,C,C,C,C,T,C,C,C,
5111,G,G,G,A,G,G,A,A,A,G,A,A,G,A,G,G,A,A,A,A,A,A,G,G,A,G,A,A,G,A,G,G,A,A,
5120,A,A,A,A,A,A,A,A,A,C,A,A,A,A,A,A,A,A,A,A,A,A,A,A,A,A,A,A,A,A,A,A,A,A,
5122,C,C,C,C,C,C,C,C,C,C,C,C,C,C,C,C,C,C,C,C,C,C,C,C,C,C,C,C,C,C,T,C,C,C,
5128,A,A,A,A,A,A,A,A,A,G,A,A,A,A,A,A,A,A,A,A,A,A,A,A,A,A,A,A,G,A,G,G,G,A,
5134,G,G,G,G,G,G,G,G,G,A,G,G,G,G,G,G,G,G,G,G,G,G,G,G,G,G,G,G,G,G,G,G,G,G,
5154,A,A,A,A,A,A,A,A,A,G,A,A,A,A,A,A,A,A,A,A,A,A,A,A,A,A,A,A,A,A,G,A,G,A,
5173,T,T,T,T,T,T,T,T,T,C,T,T,T,T,T,T,T,T,T,T,T,T,T,T,T,T,T,T,T,T,T,T,T,T,
5184,A,A,A,A,A,A,A,A,A,A,A,A,A,A,A,A,A,A,A,A,A,A,A,A,A,A,A,A,A,A,-,A,C,A,
5208,T,T,T,T,T,T,T,T,T,C,T,T,T,T,T,T,T,T,T,T,T,T,T,T,T,T,T,T,T,T,T,T,T,T,
5215,A,A,A,A,A,A,A,A,A,A,A,A,A,A,A,A,A,A,A,A,A,A,A,A,A,A,A,A,A,A,A,A,G,A,
5217,T,T,T,T,T,T,T,T,T,C,T,T,T,T,T,T,T,T,T,T,T,T,T,T,T,T,T,T,T,T,T,T,T,T,
5218,A,A,A,A,A,A,A,A,A,A,A,A,A,A,G,A,A,A,A,A,A,A,A,A,A,A,A,A,A,A,A,A,A,A,
5220,T,T,T,T,T,T,T,T,T,T,T,T,C,T,T,T,T,T,T,T,T,T,T,T,T,T,T,T,T,T,T,T,T,T,
5224,A,A,A,A,A,A,A,A,A,A,A,A,A,A,A,A,A,A,A,A,A,A,A,A,A,A,A,A,A,A,A,A,G,A,
5256,C,C,C,C,C,-,C,C,C,T,C,C,C,C,C,-,C,C,C,C,C,C,-,-,C,C,C,C,C,C,C,C,C,C,
5259,C,C,C,C,C,C,C,C,C,T,C,C,C,C,C,C,C,C,C,C,C,C,C,C,C,C,C,C,C,C,C,C,C,C,
5266,C,C,C,T,C,C,T,T,T,-,T,T,C,T,C,C,T,T,T,T,T,T,C,C,T,C,T,T,T,T,A,T,C,T,
5279,G,G,G,G,G,G,G,G,G,A,G,G,G,G,G,G,G,G,G,G,G,G,G,G,G,G,G,G,G,G,G,G,A,G,
5281,G,A,A,G,G,G,G,G,G,A,G,G,G,G,G,G,G,G,G,G,G,G,G,G,G,G,G,G,G,G,A,A,A,G,
5304,T,T,T,T,T,T,T,T,T,T,T,T,T,T,C,T,T,T,T,T,T,T,T,T,T,T,T,T,T,T,T,T,T,T,
5314,C,C,C,C,C,C,C,C,C,T,C,C,C,C,T,C,C,C,C,C,C,C,C,C,C,C,C,C,C,C,C,C,C,C,
5323,A,A,A,A,A,A,A,A,A,G,A,A,A,A,A,A,A,A,A,A,A,A,A,A,A,A,A,A,A,A,A,A,A,A,
5341,T,T,T,T,T,T,T,T,T,T,T,T,T,T,T,T,T,T,T,T,T,T,T,T,T,T,T,T,T,T,T,T,C,T,
5355,T,T,T,T,T,T,T,T,T,C,T,T,T,T,T,T,T,T,T,T,T,T,T,T,T,T,T,T,T,T,C,T,T,T,
5362,C,C,C,C,C,C,C,C,C,T,C,C,C,C,C,C,C,C,C,C,C,C,C,C,C,C,C,C,C,C,C,C,C,C,
5371,T,T,T,T,T,T,T,T,T,A,T,T,T,T,T,T,T,T,T,T,T,T,T,T,T,T,T,T,T,T,T,T,T,T,
5374,A,A,A,A,A,A,A,A,A,G,A,A,A,A,A,A,A,A,A,A,A,A,A,A,A,A,A,A,A,A,A,A,A,A,
5416,T,T,T,T,T,T,T,T,T,T,T,T,T,T,C,T,T,T,T,T,T,T,T,T,T,T,T,T,T,T,T,T,T,T,
5437,T,T,T,T,T,T,T,T,T,C,T,T,T,T,T,T,T,T,T,T,T,T,T,T,T,T,T,T,T,T,T,T,T,T,
5446,T,T,T,C,T,C,C,C,C,T,C,C,T,C,T,C,C,C,C,C,C,C,C,C,C,T,C,C,T,C,T,T,T,C,
5455,A,G,G,A,A,A,A,A,A,G,A,A,A,A,A,A,A,A,A,A,A,A,A,A,A,A,A,A,A,A,G,G,G,A,
5467,T,T,T,T,T,T,T,T,T,C,T,T,T,T,C,T,T,T,T,T,T,T,T,T,T,T,T,T,T,T,T,T,T,T,
5497,A,A,A,A,A,A,A,A,A,G,A,A,A,A,A,A,A,A,A,A,A,A,A,A,A,A,A,A,A,A,A,A,A,A,
5509,C,C,C,C,C,C,C,C,C,T,C,C,C,C,C,C,C,C,C,C,C,C,C,C,C,C,C,C,C,C,C,C,C,C,
5518,C,C,T,C,C,C,C,C,C,C,C,C,C,C,C,C,C,C,C,C,C,C,C,C,C,C,C,C,C,C,C,C,C,C,
5522,C,C,C,C,C,C,C,C,C,T,C,C,C,C,C,C,C,C,C,C,C,C,C,C,C,C,C,C,C,C,C,C,C,C,
5533,C,C,C,C,C,C,C,C,C,T,C,C,C,C,C,C,C,C,C,C,C,C,C,C,C,C,C,C,C,C,T,C,T,C,
5553,T,T,T,T,T,T,T,T,T,T,T,T,T,T,T,T,T,T,T,T,T,T,T,T,T,T,T,T,T,T,C,T,T,T,
5562,A,A,A,A,A,A,A,A,A,T,A,A,A,A,A,A,A,A,A,A,A,A,A,A,A,A,A,A,A,A,A,A,A,A,
5563,A,A,A,A,A,A,A,A,A,T,A,A,A,A,A,A,A,A,A,A,A,A,A,A,A,A,A,A,A,A,A,A,A,A,
5565,T,T,T,T,T,T,T,T,T,C,T,T,T,T,T,T,T,T,T,T,T,T,T,T,T,T,T,T,T,T,T,T,T,T,
5572,A,A,A,A,A,A,A,A,A,A,A,A,A,A,A,A,A,A,A,A,A,A,A,A,A,A,A,A,A,A,T,A,A,A,
5580,C,C,C,C,C,C,C,C,T,C,C,C,C,C,T,C,C,C,C,C,C,C,C,C,C,C,C,C,C,C,C,C,C,C,
5581,G,G,G,G,G,G,G,G,G,G,G,G,G,G,A,G,G,G,G,G,G,G,G,G,G,G,G,G,G,G,G,G,G,G,
5599,G,G,G,G,G,G,G,G,G,A,G,G,G,G,G,G,G,G,G,G,G,G,G,G,G,G,G,G,G,G,A,G,A,G,
5619,T,T,C,T,T,T,T,T,T,T,T,T,T,T,T,T,T,T,T,T,T,T,T,T,T,T,T,T,T,T,T,T,T,T,
5620,C,C,C,C,C,C,C,C,C,T,C,C,C,C,C,C,C,C,C,C,C,C,C,C,C,C,C,C,C,C,C,C,C,C,
5632,T,T,T,T,T,T,T,T,T,T,T,T,T,T,T,T,T,T,T,T,T,T,T,T,T,T,T,T,T,T,C,T,T,T,
5641,A,A,A,A,A,A,A,A,A,G,A,A,A,A,A,A,A,A,A,A,A,A,A,A,A,A,A,A,A,A,A,A,A,A,
5673,C,C,C,C,C,C,C,C,C,T,C,C,C,C,C,C,C,C,C,C,C,C,C,C,C,C,C,C,C,C,C,C,C,C,
5674,G,G,G,G,G,G,G,G,G,A,G,G,G,G,G,G,G,G,G,G,G,G,G,G,G,G,G,G,G,G,G,G,G,G,
5697,T,T,T,T,T,T,C,C,C,T,T,T,T,C,T,T,T,T,T,T,C,T,T,T,T,T,T,T,T,T,T,T,T,T,
5701,G,G,G,G,G,G,G,G,G,A,G,G,G,G,G,G,G,G,G,G,G,G,G,G,G,G,G,G,G,G,G,G,G,G,
5707,G,G,G,G,G,G,G,G,G,G,G,G,G,G,G,G,G,G,G,G,G,G,G,G,G,G,G,G,G,G,A,G,G,G,
5719,T,T,T,T,T,T,T,T,T,C,T,T,T,T,T,T,T,T,T,T,T,T,T,T,T,T,T,T,T,T,T,T,T,T,
5722,G,A,A,G,G,G,G,G,G,G,G,G,G,G,G,G,G,G,G,G,G,G,G,G,G,G,G,G,G,G,G,A,G,G,
5725,A,G,G,A,A,A,A,A,A,A,A,A,A,A,A,A,A,A,A,A,A,A,A,A,A,A,A,A,A,A,G,G,G,A,
5745,G,G,G,G,G,G,G,G,G,A,G,G,G,T,G,G,G,G,G,G,G,G,G,G,G,G,G,G,G,G,G,G,G,G,
5767,G,G,G,G,G,G,G,G,G,G,G,G,G,G,G,G,G,G,G,G,G,G,G,G,G,G,G,G,G,G,A,G,G,G,
5791,G,G,G,G,G,G,G,G,G,A,G,G,G,G,G,G,G,G,G,G,G,G,G,G,G,G,G,G,G,G,G,G,G,G,
5811,G,G,G,G,G,G,G,G,G,T,G,G,G,G,G,G,G,G,G,G,G,G,G,G,G,G,G,G,G,G,T,T,T,G,
5818,C,C,C,C,C,C,C,C,C,T,C,C,C,C,C,C,C,C,C,C,C,C,C,C,C,C,C,C,C,C,C,C,C,C,
5826,C,C,T,C,C,C,C,C,C,C,C,C,C,C,C,C,C,C,C,C,C,C,C,C,C,C,C,C,T,C,C,T,C,C,
5896,A,A,A,A,A,A,A,A,A,G,A,A,A,A,A,A,A,A,A,A,A,A,A,A,A,A,A,A,A,A,A,A,A,A,
5914,C,C,C,C,C,C,C,C,C,T,C,C,C,C,C,C,C,C,C,C,C,C,C,C,C,C,C,C,C,C,C,C,C,C,
5931,G,G,G,G,G,T,G,G,G,G,G,G,G,G,G,G,G,G,G,G,G,G,G,G,G,G,G,G,G,G,G,G,G,G,
5935,C,C,C,C,C,C,C,C,C,A,C,C,C,C,C,C,C,C,C,C,C,C,C,C,C,C,C,C,C,C,C,C,C,C,
5939,T,T,T,T,T,T,T,T,T,T,T,T,T,T,T,T,T,T,T,T,T,T,T,T,T,T,T,T,T,T,T,T,C,T,
5947,A,A,A,A,A,A,A,A,A,G,A,A,A,A,A,A,A,A,A,A,A,A,A,A,A,A,A,A,A,A,A,A,A,A,
5950,T,T,T,T,T,T,T,T,T,C,T,T,T,T,T,T,T,T,T,T,T,T,T,T,T,T,T,T,T,T,T,T,T,T,
5980,C,C,C,C,C,C,C,C,C,T,C,C,C,C,C,C,C,C,C,C,C,C,C,C,C,C,C,C,C,C,C,C,C,C,
5986,C,C,C,C,C,C,C,C,C,T,C,C,C,C,C,C,C,C,C,C,C,C,C,C,C,C,C,C,C,C,C,C,C,C,
5992,C,C,C,C,C,C,C,C,C,C,C,C,C,C,C,C,C,C,C,C,C,C,C,C,C,C,C,C,C,C,C,C,A,C,
6025,A,A,A,A,A,A,A,A,A,G,A,A,A,A,A,A,A,A,A,A,A,A,A,A,A,A,A,A,A,A,A,A,A,A,
6040,G,G,G,G,G,G,G,G,G,G,G,G,G,G,G,G,G,G,G,G,G,G,G,G,G,G,G,G,G,G,A,G,A,G,
6057,G,G,G,G,G,G,G,G,G,A,G,G,G,G,G,G,G,G,G,G,G,G,G,G,G,G,G,G,G,G,G,G,G,G,
6076,A,A,A,A,A,A,A,A,A,G,A,A,A,A,A,A,A,A,A,A,A,A,A,A,A,A,A,A,A,A,A,A,A,A,
6079,A,A,A,A,A,A,A,A,A,G,A,A,A,A,A,A,A,A,A,A,A,A,A,A,A,A,A,A,A,A,A,A,A,A,
6103,T,T,T,T,T,T,T,T,T,C,T,T,T,T,T,T,T,T,T,T,T,T,T,T,T,T,T,T,T,T,T,T,T,T,
6115,T,T,T,T,T,T,T,T,T,C,T,T,T,T,T,T,T,T,T,T,T,T,T,T,T,T,T,T,T,T,T,T,T,T,
6125,G,G,G,G,G,G,G,G,G,A,G,G,G,G,G,G,G,G,G,G,G,G,G,G,G,G,G,G,G,G,G,G,G,G,
6129,G,G,G,G,G,G,G,G,G,G,G,G,G,G,A,G,G,G,G,G,G,G,G,G,G,G,G,G,G,G,G,G,G,G,
6136,A,A,A,A,A,A,A,A,A,G,A,A,A,A,A,A,A,A,A,A,A,A,A,A,A,A,A,A,A,A,A,A,A,A,
6137,T,T,T,T,T,T,T,T,T,T,T,T,T,T,T,T,T,T,T,T,T,T,T,T,T,T,T,T,T,T,C,T,C,T,
6138,T,T,T,T,T,T,T,T,T,T,T,T,T,T,T,T,T,T,T,T,T,T,T,T,T,T,T,T,T,T,C,T,T,T,
6154,A,A,A,A,A,A,A,A,A,G,A,A,A,A,A,A,A,A,A,A,A,A,A,A,A,A,A,A,A,A,A,A,A,A,
6166,C,C,C,C,C,C,C,C,C,C,C,C,C,C,C,C,C,C,C,C,C,C,C,C,C,C,C,C,C,C,C,C,T,C,
6220,T,T,T,T,T,T,T,T,T,C,T,T,T,T,T,T,T,T,T,T,T,T,T,T,T,T,T,T,T,T,T,T,T,T,
6223,C,C,C,C,C,C,C,C,C,T,C,C,C,C,C,C,C,C,C,C,C,C,C,C,C,C,C,C,C,C,C,C,C,C,
6238,C,C,C,C,C,C,C,C,C,T,C,C,C,C,C,C,C,C,C,C,C,C,C,C,C,C,C,C,C,C,C,C,C,C,
6250,C,C,C,C,C,C,C,C,C,C,C,C,C,C,C,C,C,C,C,C,C,C,C,C,C,C,C,C,C,C,T,C,T,C,
6253,C,C,C,C,C,C,C,C,C,T,C,C,C,C,C,C,C,C,C,C,C,C,C,C,C,C,C,C,C,C,C,C,C,C,
6265,G,G,G,G,G,G,G,G,G,A,G,G,G,G,G,G,G,G,G,G,G,G,G,G,G,G,G,G,G,G,G,G,G,G,
6274,C,C,C,C,C,C,C,C,C,T,C,C,C,C,C,C,C,C,C,C,C,C,C,C,C,C,C,C,C,C,C,C,C,C,
6283,C,C,C,C,C,C,C,C,C,T,C,C,C,C,C,C,C,C,C,C,C,C,C,C,C,C,C,C,C,C,C,C,C,C,
6322,T,T,T,T,T,T,T,T,T,T,T,T,T,T,T,T,T,T,T,T,T,T,T,T,T,T,T,T,T,T,C,T,C,T,
6327,A,A,A,A,A,A,A,A,A,A,A,A,A,A,A,A,A,A,A,A,A,A,A,A,A,G,A,A,A,A,A,A,A,A,
6329,T,T,T,T,T,T,T,T,T,C,T,T,T,T,T,T,T,T,T,T,T,T,T,T,T,T,T,T,T,T,T,T,T,T,
6330,T,T,T,T,T,T,T,T,T,C,T,T,T,T,T,T,T,T,T,T,T,T,T,T,T,T,T,T,T,T,T,T,T,T,
6344,T,T,T,T,T,T,T,T,T,C,T,T,T,T,T,T,T,T,T,T,T,T,T,T,T,T,T,T,T,T,T,T,T,T,
6363,G,G,G,A,G,G,G,G,G,A,G,G,G,G,G,G,G,G,G,G,G,A,G,G,G,G,G,G,G,G,A,G,A,G,
6369,C,C,C,C,C,C,C,C,C,T,C,C,C,C,C,C,C,C,C,C,C,C,C,C,C,C,C,C,C,C,C,C,C,C,
6396,A,A,A,A,A,A,A,A,A,A,A,A,A,A,A,A,A,A,A,A,A,A,A,A,A,A,A,A,A,A,G,A,A,A,
6425,T,T,C,T,T,T,T,T,T,T,T,T,T,T,T,T,T,T,T,T,T,T,T,T,T,T,T,T,T,T,T,T,T,T,
6432,G,G,G,G,G,G,G,G,G,A,G,G,G,G,G,G,G,G,G,G,G,G,G,G,G,G,G,G,G,G,A,G,A,G,
6441,A,A,A,A,A,A,A,A,A,A,A,A,A,A,A,A,A,A,A,A,A,A,A,A,A,A,A,A,A,A,C,A,A,A,
6456,T,T,T,T,T,T,T,T,T,C,T,T,T,T,T,T,T,T,T,T,T,T,T,T,T,T,T,T,T,T,C,T,C,T,
6459,G,A,G,G,G,G,G,G,G,T,G,G,G,G,G,G,G,G,G,G,G,G,G,G,G,A,G,G,G,G,G,G,G,G,
6498,A,A,A,A,A,A,A,A,A,G,A,A,A,A,A,A,A,A,A,A,A,A,A,A,A,A,A,A,A,A,G,A,G,A,
6501,T,T,T,T,T,T,T,T,T,C,T,T,T,T,T,T,T,T,T,T,T,T,T,T,T,T,T,T,T,T,C,T,C,T,
6528,C,C,C,C,C,C,C,C,C,T,C,C,T,C,C,C,C,C,C,C,C,C,C,C,C,C,C,C,C,C,C,C,C,C,
6536,T,T,T,T,T,T,T,T,T,A,T,T,T,T,T,T,T,T,T,T,T,T,T,T,T,T,T,T,T,T,T,T,T,T,
6543,C,C,C,C,C,C,C,C,C,C,C,C,C,C,C,C,C,C,C,C,C,C,C,C,C,C,C,C,C,C,T,C,T,C,
6572,T,T,T,T,T,T,T,T,T,C,T,T,T,T,T,T,T,T,T,T,T,T,T,T,T,T,T,T,T,T,T,T,T,T,
6593,C,C,C,C,C,C,C,C,C,T,C,C,C,C,C,C,C,C,C,C,C,C,C,C,C,C,C,C,C,C,C,C,C,C,
6660,T,T,T,T,T,T,T,T,T,T,T,T,T,T,T,T,T,T,T,T,T,T,T,T,T,T,T,T,T,T,C,T,C,T,
6666,G,G,G,G,G,G,G,G,G,A,G,G,G,G,G,G,G,G,G,G,G,G,G,G,G,A,G,G,G,G,G,G,G,G,
6669,T,T,T,T,T,T,T,T,T,A,T,T,T,T,T,T,T,T,T,T,T,T,T,T,T,T,T,T,T,T,C,T,C,T,
6690,A,G,G,G,G,G,G,G,G,G,G,G,A,G,G,A,G,G,G,G,G,G,A,A,G,G,G,G,G,G,G,G,G,G,
6699,G,G,G,G,G,G,G,G,G,A,G,G,G,G,G,G,G,G,G,G,G,G,G,G,G,G,G,G,G,G,G,G,G,G,
6708,T,T,T,T,T,T,T,T,T,C,T,T,T,T,T,T,T,T,T,T,T,T,T,T,T,T,T,T,T,T,T,T,T,T,
6732,C,C,C,C,C,C,C,C,C,A,C,C,C,C,C,C,C,C,C,C,C,C,C,C,C,C,C,C,C,C,C,C,C,C,
6738,C,C,C,C,C,C,C,C,C,T,C,C,C,C,C,C,C,C,C,C,C,C,C,C,C,C,C,C,C,C,C,C,C,C,
6741,A,A,A,A,A,A,A,A,A,G,A,A,A,A,A,A,A,A,A,A,A,A,A,A,A,A,A,A,A,A,A,A,A,A,
6756,C,C,C,C,C,C,C,C,C,T,C,C,C,C,C,C,C,C,C,C,C,C,C,C,C,C,C,C,C,C,C,C,C,C,
6759,T,T,T,T,T,T,T,T,T,T,T,T,T,T,T,T,T,T,T,T,T,T,T,T,T,T,T,T,T,T,T,T,C,T,
6768,C,C,C,C,C,C,C,C,C,T,C,C,C,C,C,C,C,C,C,C,C,C,C,C,C,C,C,C,C,C,C,C,T,C,
6777,A,A,A,A,A,A,A,A,A,G,A,A,A,A,A,A,A,A,A,A,A,A,A,A,A,A,A,A,A,A,A,A,A,A,
6780,A,A,A,A,A,A,A,A,A,C,A,A,A,A,A,A,A,A,A,A,A,A,A,A,A,A,A,A,A,A,A,A,A,A,
6795,T,T,T,T,T,T,T,T,T,C,T,T,T,T,T,T,T,T,T,T,T,T,T,T,T,T,T,T,T,T,T,T,T,T,
6833,A,A,A,A,A,A,A,A,A,G,A,A,A,A,A,A,A,A,A,A,A,A,A,A,A,A,A,A,A,A,A,A,A,A,
6850,G,G,G,G,G,G,G,G,G,G,G,G,G,G,G,G,G,G,G,G,G,G,G,G,G,G,G,G,G,G,G,G,C,G,
6857,T,T,T,T,T,T,T,T,T,C,T,T,T,T,T,T,T,T,T,T,T,T,T,T,T,T,T,T,T,T,T,T,T,T,
6861,C,C,C,C,C,C,C,C,C,T,C,C,C,C,C,C,C,C,C,C,C,C,C,C,C,C,C,C,C,C,C,C,C,C,
6882,C,C,C,C,C,C,C,C,C,T,C,C,C,C,C,C,C,C,C,C,C,C,C,C,C,C,C,C,C,C,T,C,C,C,
6886,A,A,A,A,A,A,A,A,A,T,A,A,A,A,A,A,A,A,A,A,A,A,A,A,A,A,A,A,A,A,A,A,A,A,
6926,G,G,G,G,G,G,G,G,G,A,G,G,G,G,G,G,G,G,G,G,G,G,G,G,G,G,G,G,G,G,G,G,G,G,
6933,A,A,A,A,A,A,A,A,A,G,A,A,A,A,A,A,A,A,A,A,A,A,A,A,A,A,A,A,A,A,A,A,A,A,
6942,C,C,C,C,C,C,C,C,C,T,C,C,C,C,C,C,C,C,C,C,C,C,C,C,C,C,C,C,C,C,C,C,C,C,
6945,A,A,A,A,A,A,A,A,A,G,A,A,A,A,A,A,A,A,A,A,A,A,A,A,A,A,A,A,A,A,A,A,A,A,
6948,G,G,G,G,G,G,G,G,G,A,G,G,G,G,G,G,G,G,G,G,G,G,G,G,G,G,G,G,G,G,G,G,G,G,
6960,A,A,A,A,A,A,A,A,A,A,A,A,A,A,A,A,A,A,A,A,A,A,A,A,A,A,A,A,A,A,G,A,G,A,
6966,T,T,T,T,T,T,T,T,T,C,T,T,T,T,T,T,T,T,T,T,T,T,T,T,T,T,T,T,T,T,T,T,T,T,
6972,A,A,A,A,A,A,A,A,A,G,A,A,A,A,A,A,A,A,A,A,A,A,A,A,A,A,A,A,A,A,A,A,A,A,
6976,G,G,G,G,G,G,G,G,G,A,G,G,G,G,G,G,G,G,G,G,G,G,G,G,G,G,G,G,G,G,G,G,G,G,
6986,A,A,G,A,A,A,A,A,A,G,A,A,A,A,A,A,A,A,A,A,A,A,A,A,A,A,A,A,G,A,G,G,G,A,
6990,A,A,C,A,A,A,A,A,A,T,A,A,A,A,A,A,A,A,A,A,A,A,A,A,A,A,A,A,C,A,A,C,A,A,
6999,G,G,G,G,G,G,G,G,G,A,G,G,G,G,G,G,G,G,G,G,G,G,G,G,G,G,G,G,G,G,G,G,G,G,
7014,C,C,C,C,C,C,C,C,C,C,C,C,C,C,C,C,C,C,C,C,C,C,C,C,C,C,C,C,C,C,C,C,T,C,
7016,C,C,C,C,C,C,C,C,C,T,C,C,C,C,T,C,C,C,C,C,C,C,C,C,C,C,C,C,C,C,C,C,C,C,
7023,A,A,A,A,A,A,A,A,A,A,A,A,A,A,A,A,A,A,A,A,A,A,A,A,A,A,A,A,A,A,A,A,G,A,
7032,A,A,A,A,A,A,A,A,A,A,A,A,A,A,A,A,A,A,A,A,A,A,A,A,A,A,A,A,A,A,G,A,A,A,
7047,T,T,T,T,T,T,T,T,T,G,T,T,T,T,T,T,T,T,T,T,T,T,T,T,T,T,T,T,T,T,T,T,T,T,
7058,C,C,C,C,C,C,C,C,C,C,C,C,C,T,C,C,C,C,C,C,C,C,C,C,C,C,C,C,C,C,C,C,C,C,
7068,G,G,G,G,G,G,G,G,G,A,G,G,G,G,G,G,G,G,G,G,G,G,G,G,G,G,G,G,G,G,G,G,G,G,
7083,A,A,A,G,A,A,G,G,G,A,G,G,A,G,A,A,G,G,G,G,G,A,A,A,G,G,G,G,A,G,G,A,G,G,
7092,G,G,G,G,G,G,G,G,G,A,G,G,G,G,G,G,G,G,G,G,G,G,G,G,G,G,G,G,G,G,G,G,G,G,
7095,T,T,T,T,T,T,T,T,T,A,T,T,T,T,T,T,T,T,T,T,T,T,T,T,T,T,T,T,T,T,T,T,T,T,
7112,A,A,A,A,A,A,A,A,A,G,A,A,A,A,A,A,A,A,A,A,A,A,A,A,A,A,A,A,A,A,A,A,A,A,
7138,C,C,C,C,C,C,C,C,C,C,C,C,C,C,C,C,C,C,C,C,C,C,C,C,C,C,C,C,C,C,C,C,A,C,
7170,A,A,A,A,A,A,A,A,A,G,A,A,A,A,A,A,A,A,A,A,A,A,A,A,A,A,A,A,A,A,A,A,A,A,
7203,A,G,A,G,A,A,G,G,G,A,G,G,A,G,A,A,G,G,G,G,G,G,A,A,G,G,G,G,A,G,A,A,A,G,
7209,G,G,G,G,G,G,G,G,G,A,G,G,G,G,G,G,G,G,G,G,G,G,G,G,G,G,G,G,G,G,G,G,G,G,
7233,A,A,A,A,A,A,A,A,A,G,A,A,A,A,A,A,A,A,A,A,A,A,A,A,A,A,A,A,G,A,A,A,A,A,
7239,A,A,A,A,A,A,A,A,A,C,A,A,A,A,A,A,A,A,A,A,A,A,A,A,A,-,A,A,A,A,A,A,A,A,
7241,C,C,C,C,C,C,C,C,C,T,C,C,C,C,C,C,C,C,C,C,C,C,C,C,C,-,C,C,C,C,C,C,C,C,
7242,T,T,T,T,T,T,T,T,T,C,T,T,T,T,T,T,T,T,T,T,T,T,T,T,T,-,T,T,T,T,T,T,T,T,
7272,A,A,A,A,A,A,A,A,A,A,A,A,A,A,A,A,A,A,A,A,A,A,A,A,A,A,A,A,A,A,A,A,G,A,
7273,G,G,G,G,G,G,G,G,G,G,G,G,G,G,G,G,G,G,G,G,G,G,G,G,G,G,G,G,G,G,G,C,G,G,
7296,T,T,T,T,T,T,T,T,T,T,T,T,T,T,T,T,T,T,T,T,T,T,T,T,T,T,T,T,T,T,T,T,C,T,
7302,G,G,G,G,G,G,G,G,G,A,G,G,G,G,G,G,G,G,G,G,G,G,G,G,G,G,G,G,G,G,G,-,G,G,
7348,T,T,T,T,T,T,T,T,T,T,T,T,T,T,T,T,T,T,T,T,T,T,T,T,T,T,T,T,T,T,T,C,T,T,
7353,C,C,C,T,C,C,T,T,T,T,T,T,C,T,C,C,T,T,T,T,T,C,C,C,T,T,T,T,C,T,T,C,T,T,
7362,T,C,T,C,T,T,C,C,C,C,C,C,T,C,T,T,C,C,C,C,C,C,T,T,C,C,C,C,T,C,C,-,C,C,
7368,C,C,C,C,C,C,C,C,C,A,C,C,C,C,C,C,C,C,C,C,C,C,C,C,C,C,C,C,C,C,C,C,C,C,
7379,T,T,T,T,T,T,T,T,T,T,T,T,T,T,T,C,T,T,T,T,T,T,C,C,T,T,T,T,T,T,T,T,T,T,
7384,A,G,A,A,A,A,A,A,A,A,A,A,A,A,A,A,A,A,A,A,A,G,A,A,A,G,A,A,A,A,A,A,A,A,
7411,A,C,C,C,C,C,C,C,C,A,C,C,A,C,C,C,C,C,C,C,C,C,C,C,C,C,C,C,C,C,C,C,C,C,
7420,A,A,A,A,A,A,A,A,A,G,A,A,A,A,A,A,A,A,A,A,A,A,A,A,A,A,A,A,A,A,A,A,A,A,
7445,T,T,T,T,T,T,T,T,T,T,C,C,T,T,C,T,C,C,C,C,T,T,T,T,C,T,C,C,T,C,T,T,T,C,
7451,A,A,A,A,A,A,A,A,A,G,A,A,A,A,A,A,A,A,A,A,A,A,A,A,A,A,A,A,A,A,A,A,A,A,
7452,C,C,C,C,C,C,C,C,C,A,C,C,C,C,C,C,C,C,C,C,C,C,C,C,C,C,C,C,C,C,C,C,C,C,
7454,T,C,T,T,T,T,T,T,T,T,T,T,T,T,T,T,T,T,T,T,T,C,T,T,T,C,T,T,T,T,T,T,T,T,
7455,G,G,G,G,G,G,G,G,G,A,G,G,G,G,G,G,G,G,G,G,G,G,G,G,G,G,G,G,G,G,G,G,G,G,
7459,C,C,C,C,C,C,C,C,C,T,C,C,C,C,C,C,C,C,C,C,C,C,C,C,C,C,C,C,C,C,C,C,C,C,
7464,T,G,G,G,T,T,G,G,G,A,G,G,T,G,G,T,G,G,G,G,G,G,T,T,G,G,G,G,G,G,G,T,G,G,
7506,A,A,A,A,A,A,A,A,A,G,A,A,A,A,A,A,A,A,A,A,A,A,A,A,A,A,A,A,A,A,A,A,A,A,
7509,C,C,C,C,C,C,C,C,C,T,C,C,C,C,C,C,C,C,C,C,C,C,C,C,C,C,C,C,C,C,C,C,C,C,
7512,A,A,A,A,A,A,A,A,A,G,A,A,A,A,A,A,A,A,A,A,A,A,A,A,A,A,A,A,A,A,A,A,A,A,
7513,C,C,C,G,C,C,G,G,G,C,G,G,C,G,C,C,G,G,G,G,G,C,C,C,G,G,G,G,C,G,G,C,G,G,
7528,G,G,G,G,G,G,G,G,G,G,G,G,G,G,A,G,G,G,G,G,G,G,G,G,G,G,G,G,G,G,G,G,G,G,
7539,A,A,A,A,A,A,A,A,A,C,A,A,A,A,A,A,A,A,A,A,A,A,A,A,A,A,A,A,A,A,A,A,A,A,
7566,T,T,T,T,T,T,T,T,T,T,T,T,T,T,T,T,T,T,T,T,T,T,T,T,T,T,T,T,T,T,T,C,T,T,
7596,C,C,C,C,C,C,C,C,C,T,C,C,C,C,C,C,C,C,C,C,C,C,C,C,C,C,C,C,C,C,C,C,C,C,
7629,C,C,C,C,C,C,C,C,C,T,C,C,C,C,C,C,C,C,C,C,C,C,C,C,C,C,C,C,C,C,C,C,C,C,
7644,C,C,C,C,C,C,C,C,C,T,C,C,C,C,C,C,C,C,C,C,C,C,C,C,C,C,C,C,C,C,C,C,C,C,
7649,C,C,C,C,C,C,C,C,C,T,C,C,C,C,C,C,C,C,C,C,C,C,C,C,C,C,C,C,C,C,C,C,C,C,
7712,G,G,G,G,G,G,G,G,G,G,G,G,G,G,C,G,G,G,G,G,G,G,G,G,G,G,G,G,G,G,G,G,G,G,
7713,C,C,C,C,C,C,C,C,C,G,C,C,C,C,C,C,C,C,C,C,C,C,C,C,C,C,C,C,C,C,C,C,C,C,
7740,C,C,C,C,C,C,C,C,C,T,C,C,C,C,C,C,C,C,C,C,C,C,C,C,C,C,C,C,C,C,C,C,C,C,
7773,T,T,T,T,T,T,T,T,T,G,T,T,T,T,T,T,T,T,T,T,T,T,T,T,T,T,T,T,T,T,T,T,T,T,
7791,G,G,G,G,G,G,G,G,G,A,G,G,G,G,G,G,G,G,G,G,G,G,G,G,G,G,G,G,G,G,G,G,G,G,
7800,A,A,A,A,A,A,A,A,A,G,A,A,A,A,A,A,A,A,A,A,A,A,A,A,A,A,A,A,A,A,A,A,A,A,
7839,G,G,G,G,G,G,G,G,G,T,G,G,G,G,G,G,G,G,G,G,G,G,G,G,G,G,G,G,G,G,G,G,G,G,
7840,A,A,A,A,A,A,A,A,A,C,A,A,A,A,A,A,A,A,A,A,A,A,A,A,A,A,A,A,A,A,A,A,A,A,
7842,T,T,T,T,T,T,T,T,T,T,T,T,T,T,T,T,T,T,T,T,T,T,T,T,T,T,T,T,T,T,C,T,T,T,
7857,T,T,C,T,T,T,T,T,T,C,T,T,T,T,T,T,T,T,T,T,T,T,T,T,T,T,T,T,C,T,T,T,T,T,
7893,A,A,A,A,A,A,A,A,A,G,A,A,A,A,A,A,A,A,A,A,A,A,A,A,A,A,A,A,A,A,A,A,A,A,
7905,G,G,C,G,G,C,G,G,G,C,C,C,G,G,C,C,C,C,C,C,G,G,C,C,C,G,C,C,A,C,C,C,T,C,
7908,A,G,A,A,A,A,A,A,A,A,A,A,A,A,A,A,A,A,A,A,A,G,A,A,A,G,A,A,A,A,A,G,A,A,
7914,A,A,A,A,A,A,A,A,A,G,A,A,A,A,A,A,A,A,A,A,A,A,A,A,A,A,A,A,A,A,A,A,A,A,
7938,C,C,C,C,C,C,C,C,C,C,C,C,T,C,C,C,C,C,C,C,C,C,C,C,C,C,C,C,C,C,C,C,C,C,
7964,T,T,T,T,T,T,T,T,T,C,T,T,T,T,T,T,T,T,T,T,T,T,T,T,T,T,T,T,T,T,C,T,C,T,
7968,A,A,A,A,A,A,A,A,A,C,A,A,A,A,A,A,A,A,A,A,A,A,A,A,A,A,A,A,A,A,C,A,C,A,
7971,C,C,C,C,C,C,C,C,C,A,C,C,C,C,C,C,C,C,C,C,C,C,C,C,C,C,C,C,C,C,A,C,A,C,
7974,G,G,G,G,G,G,G,G,G,A,G,G,G,G,G,G,G,G,G,G,G,G,G,G,G,G,G,G,G,G,A,G,A,G,
7975,C,C,C,C,C,C,C,C,C,T,C,C,C,C,C,C,C,C,C,C,C,C,C,C,C,C,C,C,C,C,C,C,C,C,
7978,T,T,T,T,T,T,T,T,T,C,T,T,T,T,T,T,T,T,T,T,T,T,T,T,T,T,T,T,T,T,T,T,T,T,
7979,T,T,T,T,T,T,T,T,T,C,T,T,T,T,T,T,T,T,T,T,T,T,T,T,T,T,T,T,T,T,T,T,T,T,
7985,A,A,A,A,A,A,A,A,A,A,A,A,A,A,A,A,A,A,A,A,A,A,A,A,A,A,A,A,A,A,A,A,G,A,
7986,C,C,C,C,C,C,C,C,C,T,C,C,C,C,C,C,C,C,C,C,C,C,C,C,C,C,C,C,C,C,C,C,C,C,
8019,G,G,G,G,G,G,G,G,G,A,G,G,G,G,G,G,G,G,G,G,G,G,G,G,G,G,G,G,G,G,G,G,G,G,
8031,T,T,T,T,T,T,T,T,T,C,T,T,T,T,T,T,T,T,T,T,T,T,T,T,T,T,T,T,T,T,T,T,T,T,
8052,A,A,A,A,A,A,A,A,A,G,A,A,A,A,A,A,A,A,A,A,-,A,A,A,A,A,A,A,A,A,A,A,A,A,
8060,T,T,T,T,T,T,T,T,T,C,T,T,T,T,T,T,T,T,T,T,T,T,T,T,T,T,T,T,T,T,T,T,T,T,
8079,C,C,C,C,C,C,C,C,C,A,C,C,C,C,C,C,C,C,C,C,C,C,C,C,C,C,C,C,C,C,C,C,C,C,
8083,C,C,C,C,C,C,C,C,C,C,C,C,C,C,T,C,C,C,C,C,C,C,C,C,C,C,C,C,C,C,C,C,C,C,
8087,C,C,C,C,C,C,C,C,C,T,C,C,C,C,C,C,C,C,C,C,C,C,C,C,C,C,C,C,C,C,C,C,C,C,
8093,A,A,A,A,A,A,A,A,A,C,A,A,A,A,A,A,A,A,A,A,A,A,A,A,A,A,A,A,A,A,A,A,A,A,
8097,T,T,T,T,T,T,T,T,T,C,T,T,T,T,T,T,T,T,T,T,T,T,T,T,T,T,T,T,T,T,T,T,T,T,
8140,T,T,T,T,T,T,T,T,T,C,T,T,T,T,T,T,T,T,T,T,T,T,T,T,T,T,T,T,T,T,T,T,T,T,
8160,G,G,G,G,G,G,G,G,G,A,G,G,G,G,G,G,G,G,G,G,G,G,G,G,G,G,G,G,G,G,G,G,G,G,
8167,T,T,T,T,T,T,T,T,T,C,T,T,T,T,T,T,T,T,T,T,T,T,T,T,T,T,T,T,T,T,T,T,T,T,
8184,A,A,A,A,A,A,A,A,A,G,A,A,A,A,A,A,A,A,A,A,A,A,A,A,A,A,A,A,A,A,A,A,A,A,
8197,C,C,C,C,C,C,C,C,C,T,C,C,C,C,C,C,C,C,C,C,C,C,C,C,C,C,C,C,C,C,C,C,C,C,
8205,A,A,A,A,A,A,A,A,A,G,A,A,A,A,A,A,A,A,A,A,A,A,A,A,A,A,A,A,A,A,A,A,A,A,
8214,A,A,A,A,A,A,A,A,A,A,A,A,A,A,A,A,A,A,A,A,A,A,A,A,A,A,A,A,A,A,A,A,G,A,
8219,C,C,C,C,C,C,C,C,C,T,C,C,C,C,C,C,C,C,C,C,C,C,C,C,C,C,C,C,C,C,C,C,C,C,
8238,T,T,T,T,T,T,T,T,T,C,T,T,T,T,T,T,T,T,T,T,T,T,T,T,T,T,T,T,T,T,T,T,T,T,
8253,G,G,G,G,G,G,G,G,G,A,G,G,G,G,G,G,G,G,G,G,G,G,G,G,G,G,G,G,G,G,G,G,G,G,
8271,A,A,A,A,A,A,A,A,A,A,A,A,A,A,A,A,A,A,A,A,A,A,A,A,A,A,A,A,A,A,G,A,G,A,
8321,C,C,C,C,C,C,C,C,C,A,C,C,C,C,C,C,C,C,C,C,C,C,C,C,C,C,C,-,C,C,C,C,C,C,
8331,T,T,C,T,T,T,T,T,T,T,T,T,T,T,T,T,T,T,T,T,T,T,T,T,T,T,T,-,C,T,T,T,T,T,
8335,T,T,T,T,T,T,T,T,T,C,T,T,T,T,T,T,T,T,T,T,T,T,T,T,T,T,T,-,T,T,T,T,T,T,
8344,T,T,T,T,T,T,T,T,T,C,T,T,T,T,T,T,T,T,T,T,T,T,T,T,T,T,T,-,T,T,T,T,T,T,
8352,G,G,G,G,G,G,G,G,G,A,G,G,G,G,G,G,G,G,G,G,G,G,G,G,G,G,G,-,G,G,G,G,G,G,
8408,C,C,C,C,C,C,C,C,C,C,C,C,C,C,C,C,C,C,C,C,C,C,C,C,C,C,C,-,C,C,A,C,C,C,
8477,C,C,C,C,C,C,C,C,C,T,C,C,C,C,C,C,C,C,C,C,C,C,C,C,C,C,C,C,C,C,C,C,C,C,
8495,T,T,T,T,T,T,T,T,T,C,T,T,T,T,T,T,T,T,T,T,T,T,T,T,T,T,T,T,T,T,T,T,T,T,
8498,C,C,C,C,C,C,C,C,C,T,C,C,C,C,C,C,C,C,C,C,C,C,C,C,C,C,C,C,C,C,C,C,C,C,
8501,C,C,C,C,C,C,C,C,C,T,C,C,C,C,C,C,C,C,C,C,C,C,C,C,C,C,C,C,C,C,C,C,C,C,
8531,C,T,C,C,C,C,C,C,C,C,C,C,C,C,C,C,C,C,C,C,C,C,C,C,C,C,C,C,C,C,C,C,C,C,
8567,G,G,G,G,G,G,G,G,G,A,G,G,G,G,G,G,G,G,G,G,G,G,G,G,G,G,G,G,G,G,G,G,G,G,
8573,T,T,T,T,T,T,T,T,T,A,T,T,T,T,C,T,T,T,T,T,T,T,T,T,T,T,T,T,T,T,C,T,C,T,
8580,G,G,G,G,G,G,G,G,G,A,G,G,G,G,A,G,G,G,A,G,G,G,G,G,G,G,G,G,G,G,G,G,G,G,
8594,A,A,A,A,A,A,A,A,A,A,A,A,A,A,A,A,A,A,A,A,A,A,A,A,A,A,A,A,A,A,C,A,A,A,
8609,C,C,C,C,C,C,C,C,C,A,C,C,C,C,C,C,C,C,C,C,C,C,C,C,C,C,C,C,C,C,C,C,C,C,
8628,T,T,T,T,T,T,T,T,T,C,T,T,T,T,T,T,T,T,T,T,T,T,T,T,T,T,T,T,T,T,T,T,T,T,
8630,A,A,A,A,A,A,A,A,A,G,A,A,A,A,A,A,A,A,A,A,A,A,A,A,A,A,A,A,A,A,A,A,A,A,
8642,C,C,C,C,C,C,C,C,C,C,C,C,C,C,C,C,C,C,C,C,C,C,C,C,C,C,C,C,C,C,C,C,T,C,
8645,T,T,T,T,T,T,T,T,T,T,T,T,T,T,T,T,T,T,T,T,T,T,T,T,T,T,T,T,T,T,C,T,C,T,
8723,G,G,G,G,G,G,G,G,G,G,G,G,G,G,A,G,G,G,G,G,G,G,G,G,G,G,G,G,G,G,G,G,A,G,
8732,G,G,G,G,G,G,G,G,G,A,G,G,G,G,G,G,G,G,G,G,G,G,G,G,G,G,G,G,G,G,G,G,G,G,
8786,G,A,A,A,G,A,A,A,A,A,A,A,A,A,G,A,A,A,A,A,A,A,A,A,A,A,A,A,A,A,A,A,A,A,
8802,G,G,G,G,G,G,G,G,G,G,G,G,G,G,A,G,G,G,G,G,G,G,G,G,G,G,G,G,G,G,G,G,G,G,
8813,C,C,C,C,C,C,C,C,C,T,C,C,C,C,C,C,C,C,C,C,C,C,C,C,C,C,C,C,C,C,T,C,T,C,
8820,T,T,T,T,T,T,T,T,T,C,T,T,T,T,T,T,T,T,T,T,T,T,T,T,T,T,T,T,T,T,T,T,T,T,
8822,G,G,G,G,G,G,G,G,G,A,G,G,G,G,G,G,G,G,G,G,G,G,G,G,G,G,G,G,G,G,G,G,G,G,
8852,G,G,G,G,G,G,G,G,G,A,G,G,G,G,G,G,G,G,G,G,G,G,G,G,G,G,G,G,G,G,G,G,G,G,
8870,A,A,A,A,A,A,A,A,A,G,A,A,A,A,A,A,A,A,A,A,A,A,A,A,A,A,A,A,A,A,A,A,A,A,
8885,G,G,G,G,G,T,G,G,G,A,G,G,G,G,G,G,G,G,G,G,G,T,G,G,G,G,G,G,G,G,G,T,A,G,
8897,T,T,T,T,T,T,T,T,T,C,T,T,T,T,T,T,T,T,T,T,T,T,T,T,T,T,T,T,T,T,T,T,T,T,
8903,G,G,G,G,G,G,G,G,G,G,G,G,G,G,G,G,G,G,G,G,G,G,G,G,G,G,G,G,G,G,G,G,A,G,
8904,C,C,C,C,C,C,C,C,C,T,C,C,C,C,C,C,C,C,C,C,C,C,C,C,C,C,C,C,C,C,C,C,C,C,
8906,A,A,A,A,A,A,A,A,A,G,A,A,A,A,A,A,A,A,A,A,A,A,A,A,A,A,A,A,A,A,A,A,A,A,
8912,A,A,A,A,A,A,A,A,A,A,A,A,A,A,A,A,A,A,A,A,A,A,A,A,A,A,A,A,A,A,A,A,G,A,
8921,G,G,G,G,G,G,G,G,G,A,G,G,G,G,A,G,G,G,G,G,G,G,G,G,G,G,G,G,G,G,G,G,G,G,
8942,T,T,T,T,T,T,T,T,T,C,T,T,T,T,C,T,T,T,T,T,T,T,T,T,T,T,T,T,T,T,C,T,C,T,
8960,C,C,C,C,C,C,C,C,C,T,C,C,C,C,C,C,C,C,C,C,C,C,C,C,C,C,C,C,C,C,C,C,C,C,
8963,G,G,G,G,G,G,G,G,G,A,G,G,G,G,G,G,G,G,G,G,G,G,G,G,G,G,G,G,G,G,G,G,G,G,
8978,C,C,C,C,C,C,C,C,C,T,C,C,C,C,C,C,C,C,C,C,C,C,C,C,C,C,C,C,C,C,C,C,C,C,
8981,A,A,A,A,A,A,A,A,A,A,A,A,A,A,G,A,A,A,A,A,A,A,A,A,A,A,A,A,A,A,A,A,A,A,
9023,A,A,A,A,A,A,A,A,A,G,A,A,A,A,A,A,A,A,A,A,A,A,A,A,A,A,A,A,A,A,A,A,A,A,
9038,A,A,A,A,A,A,A,A,A,A,A,A,A,A,A,A,A,A,A,A,A,A,A,A,A,G,A,A,G,A,A,A,A,A,
9056,G,G,G,G,G,G,G,G,G,A,G,G,G,G,G,G,G,G,G,G,G,G,G,G,G,G,G,G,G,G,G,G,G,G,
9101,G,G,G,G,G,G,G,G,G,A,G,G,G,G,G,G,G,G,G,G,G,G,G,G,G,G,G,G,G,G,G,G,G,G,
9107,A,A,A,A,A,A,A,A,A,G,A,A,A,A,A,A,A,A,A,A,A,A,A,A,A,A,A,A,A,A,A,A,A,A,
9134,A,A,A,A,A,A,A,A,A,G,A,A,A,A,A,A,A,A,A,A,A,A,A,A,A,A,A,A,A,A,A,A,A,A,
9182,C,A,A,A,C,C,A,A,A,C,C,C,C,A,C,C,C,C,C,C,A,C,C,C,C,C,C,C,C,C,C,C,C,C,
9205,G,G,G,G,G,G,G,G,G,A,G,G,G,G,G,G,G,G,G,G,G,G,G,G,G,G,G,G,G,G,A,G,A,G,
9210,A,A,A,A,A,A,A,A,A,C,A,A,A,A,A,A,A,A,A,A,A,A,A,A,A,A,A,A,A,A,A,A,A,A,
9224,T,C,T,T,T,T,T,T,T,T,T,T,T,T,T,T,T,T,T,T,T,T,T,T,T,C,T,T,T,T,T,T,T,T,
9227,A,A,A,A,A,A,A,A,A,A,A,A,A,A,A,A,A,A,A,A,A,A,A,A,A,A,A,A,C,A,A,A,A,A,
9237,G,G,G,G,G,G,G,G,G,A,G,G,G,G,G,G,G,G,G,G,G,G,G,G,G,G,G,G,G,G,G,G,G,G,
9240,G,G,G,G,G,G,G,G,G,A,G,G,G,G,G,G,G,G,G,G,G,G,G,G,G,G,G,G,G,G,G,G,G,G,
9267,T,T,T,T,T,T,T,T,T,C,T,T,T,T,T,T,T,T,T,T,T,T,T,T,T,T,T,T,T,T,T,T,T,T,
9270,T,T,T,T,T,T,T,T,T,C,T,T,T,T,T,T,T,T,T,T,T,T,T,T,T,T,T,T,T,T,T,T,T,T,
9289,T,T,T,T,T,T,T,T,T,C,T,T,T,T,T,T,T,T,T,T,T,T,T,T,T,T,T,T,T,T,T,T,T,T,
9309,C,C,C,C,C,T,C,C,C,T,T,T,T,C,T,T,T,T,T,T,C,T,T,T,T,C,T,T,T,T,T,T,T,T,
9312,T,T,T,T,T,T,T,T,T,C,T,T,T,T,T,T,T,T,T,T,T,T,T,T,T,T,T,T,T,T,T,T,T,T,
9324,A,A,A,A,A,A,A,A,A,G,A,A,A,A,A,A,A,A,A,A,A,A,A,A,A,A,A,A,A,A,A,A,A,A,
9373,G,G,G,G,G,G,G,G,G,A,G,G,G,G,G,G,G,G,G,G,G,G,G,G,G,G,G,G,G,G,G,G,G,G,
9381,A,A,A,A,A,A,A,A,A,G,A,A,A,A,A,A,A,A,A,A,A,A,A,A,A,A,A,A,A,A,G,A,G,A,
9387,A,A,A,A,A,A,A,A,A,G,A,A,A,A,A,A,A,A,A,A,A,A,A,A,A,A,A,A,A,A,A,A,A,A,
9403,A,A,A,A,A,A,A,A,A,G,A,A,A,A,A,A,A,A,A,A,A,A,A,A,A,A,A,A,G,A,A,A,A,A,
9426,C,C,C,C,C,C,C,C,C,T,C,C,C,C,C,C,C,C,C,C,C,C,C,C,C,C,C,C,C,C,C,C,C,C,
9450,T,T,T,T,T,T,T,T,T,C,T,T,T,T,C,T,T,T,T,T,T,T,T,T,T,T,T,T,T,T,T,T,T,T,
9451,C,C,C,C,C,C,C,C,C,A,C,C,C,C,C,C,C,C,C,C,C,C,C,C,C,C,C,C,C,C,C,C,C,C,
9466,T,T,T,T,T,T,T,T,T,T,T,T,C,T,T,T,T,T,T,T,T,T,T,T,T,T,T,T,T,T,T,T,T,T,
9468,A,A,G,G,A,G,A,A,A,A,G,G,G,A,A,G,G,G,G,G,A,G,G,G,G,A,G,G,G,G,A,G,A,G,
9485,A,A,A,A,A,A,G,G,G,A,A,A,A,A,A,A,A,A,A,A,G,A,A,A,A,A,A,A,A,A,A,A,A,A,
9492,G,G,G,G,G,G,G,G,G,G,G,G,G,G,G,G,G,G,G,G,G,G,G,G,G,A,G,G,G,G,G,G,G,G,
9498,T,T,T,T,T,T,T,T,T,C,T,T,T,T,T,T,T,T,T,T,T,T,T,T,T,T,T,T,T,T,T,T,T,T,
9501,A,A,A,A,A,A,A,A,A,G,A,A,A,A,A,A,A,A,A,A,A,A,A,A,A,A,A,A,A,A,A,A,A,A,
9503,G,G,G,G,G,G,G,G,G,A,G,G,G,G,G,G,G,G,G,G,G,G,G,G,G,G,G,G,G,G,G,G,G,G,
9537,T,T,T,T,T,T,T,T,T,C,T,T,T,T,T,T,T,T,T,T,T,T,T,T,T,T,T,T,T,T,C,T,C,T,
9560,A,A,A,A,A,A,A,A,A,A,A,A,A,A,A,A,A,A,A,A,A,A,A,A,A,A,A,A,G,A,A,A,A,A,
9575,A,A,A,A,A,A,A,A,A,A,A,A,A,A,A,A,A,A,A,A,A,A,A,A,A,A,A,A,A,A,G,A,G,A,
9579,G,G,G,G,G,G,G,G,G,G,G,G,G,G,A,G,G,G,G,G,G,G,G,G,G,G,G,G,G,G,G,G,G,G,
9582,G,A,A,G,G,G,G,G,G,G,G,G,G,G,G,G,G,G,G,G,G,G,G,G,G,A,G,G,G,G,G,A,G,G,
9601,G,G,G,G,G,G,G,G,G,A,G,G,G,G,G,G,G,G,G,G,G,G,G,G,G,G,G,G,G,G,G,G,G,G,
9615,T,T,T,T,T,T,T,T,T,C,T,T,T,T,T,T,T,T,T,T,T,T,T,T,T,T,T,T,T,T,T,T,T,T,
9624,A,A,A,A,A,A,A,A,A,G,A,A,A,A,A,A,A,A,A,A,A,A,A,A,A,A,A,A,A,A,G,A,G,A,
9657,G,G,G,G,G,G,G,G,G,A,G,G,G,G,G,G,G,G,G,G,G,G,G,G,G,G,G,G,G,G,A,G,A,G,
9690,A,A,A,A,A,A,A,A,A,G,A,A,A,A,A,A,A,A,A,A,A,A,A,A,A,A,A,A,A,A,A,A,A,A,
9693,T,T,T,T,T,T,T,T,T,C,T,T,T,T,T,T,T,T,T,T,T,T,T,T,T,T,T,T,T,T,T,T,T,T,
9714,A,A,A,A,A,A,A,A,A,G,A,A,A,A,A,A,A,A,A,A,A,A,A,A,A,A,A,A,A,A,A,A,A,A,
9720,G,G,G,G,G,G,G,G,G,A,G,G,G,G,G,G,G,G,G,G,G,G,G,G,G,G,G,G,G,G,G,G,G,G,
9726,G,G,G,G,G,G,G,G,G,A,G,G,G,G,G,G,G,G,G,G,G,G,G,G,G,G,G,G,G,G,G,G,G,G,
9741,C,C,C,C,C,C,C,C,C,T,C,C,C,C,C,C,C,C,C,C,C,C,C,C,C,C,C,C,C,C,C,C,C,C,
9744,C,C,C,C,C,C,C,C,C,T,C,C,C,C,C,C,C,C,C,C,C,C,C,C,C,C,C,C,C,C,C,C,C,C,
9780,T,T,T,T,T,T,T,T,T,C,T,T,T,T,T,T,T,T,T,T,T,T,T,T,T,T,T,T,T,T,T,T,T,T,
9832,T,T,T,T,T,T,T,T,T,T,T,T,T,T,T,T,T,T,T,T,T,T,T,T,T,T,T,T,T,T,C,T,T,T,
9846,C,C,C,C,C,C,C,C,C,T,C,C,C,C,T,C,C,C,C,C,C,T,C,C,C,T,C,C,C,C,T,C,T,C,
9849,G,G,G,G,G,G,G,G,G,A,G,G,G,G,G,G,G,G,G,G,G,G,G,G,G,G,G,G,G,G,G,G,G,G,
9870,C,C,C,C,C,C,C,C,C,C,C,C,C,C,C,C,C,C,C,C,C,C,C,C,C,C,C,C,C,C,T,C,C,C,
9885,C,C,C,C,C,C,C,C,C,C,C,C,C,C,C,C,C,C,C,C,C,C,C,C,C,C,C,C,C,C,C,C,T,C,
9891,A,A,A,A,A,A,A,A,A,A,A,A,A,A,G,A,A,A,A,A,A,A,A,A,A,A,A,A,A,A,A,A,A,A,
9894,A,A,A,A,A,A,A,A,A,T,A,A,A,A,A,A,A,A,A,A,A,A,A,A,A,A,A,A,A,A,A,A,A,A,
9950,A,A,A,A,A,A,A,A,A,G,A,A,A,A,A,A,A,A,A,A,A,A,A,A,A,A,A,A,A,A,A,A,-,A,
9967,T,T,T,T,T,T,T,T,T,C,T,T,T,T,T,T,T,T,T,T,T,T,T,T,T,T,T,T,T,T,T,T,-,T,
9968,C,C,C,C,C,C,C,C,C,T,C,C,C,C,C,C,C,C,C,C,C,C,C,C,C,C,C,C,C,C,C,C,-,C,
9975,T,T,T,T,T,T,T,T,T,C,T,T,T,T,T,T,T,T,T,T,T,T,T,T,T,T,T,T,T,T,T,T,-,T,
9991,A,A,A,A,A,A,A,A,A,T,A,A,A,A,A,A,A,A,A,A,A,A,A,A,A,A,A,A,A,A,A,A,-,A,
10035,C,C,C,C,C,C,C,C,C,C,C,C,C,C,C,C,T,T,C,T,C,C,C,C,C,C,C,C,C,T,C,C,-,C,
10050,C,C,C,C,C,C,C,C,C,T,C,C,C,C,C,C,C,C,C,C,C,C,C,C,C,C,C,C,C,C,C,C,-,C,
10065,A,A,A,A,A,A,A,A,A,G,A,A,A,A,A,A,A,A,A,A,A,A,A,A,A,A,A,A,A,A,A,A,-,A,
10069,G,G,G,G,G,G,G,G,G,A,G,G,G,G,G,G,G,G,G,G,G,G,G,G,G,G,G,G,G,G,G,G,-,G,
10086,G,G,G,G,G,G,G,G,G,A,G,G,G,G,G,G,G,G,G,G,G,G,G,G,G,G,G,G,G,G,A,G,-,G,
10099,G,G,G,G,G,G,G,G,G,G,G,G,G,G,G,G,G,G,G,G,G,G,G,G,G,G,G,G,G,G,A,G,-,G,
10102,G,G,G,G,G,G,G,G,G,A,G,G,G,G,G,G,G,G,G,G,G,G,G,G,G,G,G,G,G,G,G,G,-,G,
10158,C,C,C,C,C,C,C,C,C,T,C,C,C,C,C,C,C,C,C,C,C,C,C,C,C,C,C,C,C,C,C,C,-,C,
10173,A,A,A,A,A,A,A,A,A,G,A,A,A,A,A,A,A,A,A,A,A,A,A,A,A,A,A,A,A,A,A,A,-,A,
10194,G,G,G,G,G,G,G,G,G,G,G,G,G,G,G,G,A,A,G,G,G,G,G,G,G,G,G,G,G,G,G,G,-,G,
10237,A,A,A,A,A,A,A,A,A,C,A,A,A,A,A,A,A,A,A,A,A,A,A,A,A,A,A,A,A,A,A,A,A,A,
10265,G,G,G,G,G,G,G,G,G,A,G,G,G,G,G,G,G,G,G,G,G,G,G,G,G,G,G,G,G,G,G,G,G,G,
10283,C,C,C,C,C,C,C,C,C,T,C,C,C,C,C,C,C,C,C,C,C,C,C,C,C,C,C,C,C,C,C,C,C,C,
10319,A,A,A,A,A,A,A,A,A,A,A,A,A,A,A,A,A,A,A,A,A,A,A,A,A,A,A,A,A,A,G,A,A,A,
10325,T,C,T,C,T,C,T,T,T,C,C,C,C,T,C,C,C,C,C,C,T,C,C,C,C,C,C,C,T,C,C,C,C,C,
10388,T,T,T,T,T,T,T,T,T,C,T,T,T,T,C,T,T,T,T,T,T,T,T,T,T,T,T,T,T,T,T,T,T,T,
10391,A,A,A,A,A,A,A,A,A,G,A,A,A,A,A,A,A,A,A,A,A,A,A,A,A,A,A,A,A,A,A,A,A,A,
10392,A,A,C,C,C,C,C,C,C,C,C,C,C,C,C,C,C,C,C,C,C,C,C,C,C,A,C,C,C,C,C,A,C,C,
10394,G,G,G,G,G,G,G,G,G,T,G,G,G,G,G,G,G,G,G,G,G,G,G,G,G,G,G,G,G,G,G,G,G,G,
10397,G,G,G,G,G,G,G,G,G,G,G,G,G,G,G,G,A,A,G,A,G,G,G,G,G,G,G,G,G,A,G,G,G,G,
10398,C,C,C,C,C,C,C,C,C,C,C,C,C,C,C,C,C,C,C,C,C,C,C,C,C,C,C,C,C,C,A,C,A,C,
10445,T,T,T,T,T,T,T,T,T,T,T,T,C,T,T,T,T,T,T,T,T,T,T,T,T,T,T,T,T,T,T,T,T,T,
10460,G,G,T,G,G,G,G,G,G,A,G,G,G,G,G,G,G,G,G,G,G,G,G,G,G,G,G,G,G,G,A,G,A,G,
10463,G,G,G,G,G,G,G,G,G,A,G,G,G,G,G,G,G,G,G,G,G,G,G,G,G,G,G,G,G,G,G,G,G,G,
10472,G,G,G,G,G,G,G,G,G,A,G,G,G,G,G,G,G,G,G,G,G,G,G,G,G,G,G,G,G,G,G,G,G,G,
10491,T,T,T,T,T,T,T,T,T,T,T,T,T,T,T,T,T,T,T,T,T,T,T,T,T,T,T,T,T,T,T,T,C,T,
10498,T,T,T,T,T,T,T,T,T,T,T,T,T,T,T,T,T,T,T,T,T,T,T,T,T,T,T,T,T,T,A,T,T,T,
10573,A,A,A,A,A,A,A,A,A,A,A,A,A,A,A,A,A,A,A,A,A,A,A,A,A,A,A,A,A,A,G,A,A,A,
10619,G,G,G,G,G,G,G,G,G,A,G,G,G,G,G,G,G,G,G,G,G,G,G,G,G,G,G,G,G,G,G,G,G,G,
10626,G,G,G,G,G,G,G,G,G,G,G,G,G,G,G,G,G,G,G,G,G,G,G,G,G,G,G,G,G,G,A,G,G,G,
10670,T,T,T,T,T,T,T,T,T,T,T,T,T,T,C,T,T,T,T,T,T,T,T,T,T,T,T,T,T,T,C,T,C,T,
10676,A,A,A,A,A,A,A,A,A,G,A,A,A,A,A,A,A,A,A,A,A,A,A,A,A,A,A,A,A,A,A,A,A,A,
10679,A,A,G,A,A,A,A,A,A,A,A,A,A,A,A,A,A,A,A,A,A,A,A,A,A,A,A,A,A,A,A,A,A,A,
10685,C,C,C,C,C,C,C,C,C,T,C,C,C,C,C,C,C,C,C,C,C,C,C,C,C,C,C,C,C,C,C,C,C,C,
10688,A,A,A,A,A,A,A,A,A,A,A,A,A,A,A,A,A,A,A,A,A,A,A,A,A,A,A,A,A,A,G,A,G,A,
10703,T,T,T,T,T,T,T,T,T,T,T,T,T,T,T,T,T,T,T,T,T,T,T,T,T,T,T,T,T,T,C,T,T,T,
10704,C,C,C,C,C,C,C,C,C,C,C,C,C,C,T,C,C,C,C,C,C,C,C,C,C,C,C,C,C,C,C,C,C,C,
10715,A,A,A,A,A,A,A,A,A,G,A,A,A,A,A,A,A,A,A,A,A,A,A,A,A,A,A,A,A,A,A,A,A,A,
10754,A,A,A,A,A,A,A,A,A,G,A,A,A,A,A,A,A,A,A,A,A,A,A,A,A,A,A,A,A,A,A,A,A,A,
10764,A,A,A,A,A,A,A,A,A,G,A,A,A,A,A,A,A,A,A,A,A,A,A,A,A,A,A,A,A,A,A,A,A,A,
10775,T,T,T,T,T,T,T,T,T,C,T,T,T,T,T,T,T,T,T,T,T,T,T,T,T,T,T,T,T,T,C,T,C,T,
10793,A,A,A,A,A,A,A,A,A,G,A,A,A,A,A,A,A,A,A,A,A,A,A,A,A,A,A,A,A,A,A,A,A,A,
10795,C,C,T,C,C,C,C,C,C,C,C,C,C,C,C,C,C,C,C,C,C,C,C,C,C,C,C,C,C,C,C,C,C,C,
10818,A,A,A,A,A,A,A,A,A,A,A,A,A,A,A,A,A,A,A,A,A,A,A,A,A,A,A,A,A,A,G,A,A,A,
10820,C,C,T,C,C,C,C,C,C,C,C,C,C,C,C,C,C,C,C,C,C,C,C,C,C,C,C,C,T,C,C,C,C,C,
10824,A,A,A,A,A,A,A,A,A,A,A,A,A,A,A,A,A,A,A,A,A,A,A,A,A,A,A,A,A,A,G,A,A,A,
10829,C,C,C,C,C,C,C,C,C,C,C,C,C,C,C,C,C,C,C,C,C,C,C,C,C,C,C,C,C,C,T,C,T,C,
10844,G,G,G,G,G,G,G,G,G,A,G,G,G,G,G,G,G,G,G,G,G,G,G,G,G,G,G,G,G,G,G,G,G,G,
10850,C,C,C,C,C,C,C,C,C,T,C,C,C,C,C,C,C,C,C,C,C,C,C,C,C,C,C,C,C,C,T,C,T,C,
10878,A,A,A,A,A,A,A,A,A,G,A,A,A,A,A,A,A,A,A,A,A,A,A,A,A,A,A,A,A,A,A,A,A,A,
10880,A,A,A,A,A,A,A,A,A,G,A,A,A,A,A,A,A,A,A,A,A,A,A,A,A,A,A,A,A,A,A,A,A,A,
10889,C,C,C,C,C,C,C,C,C,A,C,C,C,C,C,C,C,C,C,C,C,C,C,C,C,C,C,C,C,C,C,C,C,C,
10896,C,C,C,C,C,C,C,C,C,A,C,C,C,C,C,C,C,C,C,C,C,C,C,C,C,C,C,C,C,C,A,C,A,C,
10907,T,T,T,T,T,T,T,T,T,C,T,T,T,T,T,T,T,T,T,T,T,T,T,T,T,T,T,T,T,T,C,T,C,T,
10943,T,T,T,T,T,T,T,T,T,T,T,T,T,T,C,T,T,T,T,T,T,T,T,T,T,T,T,T,T,T,T,T,T,T,
10958,G,G,G,G,G,G,G,G,G,A,G,G,G,G,G,G,G,G,G,G,G,G,G,G,G,G,G,G,G,G,G,G,G,G,
10960,C,C,C,C,C,C,C,C,C,G,C,C,C,C,C,C,C,C,C,C,C,C,C,C,C,C,C,C,C,C,G,C,G,C,
10967,G,G,G,G,G,G,G,G,G,G,G,G,G,G,A,G,G,G,G,G,G,G,G,G,G,G,G,G,G,G,G,G,G,G,
10973,G,G,G,G,G,G,G,G,G,A,G,G,G,G,G,G,G,G,G,G,G,G,G,G,G,G,G,G,G,G,A,G,A,G,
10983,T,T,T,T,T,T,T,T,T,C,T,T,T,T,T,T,T,T,T,T,T,T,T,T,T,T,T,T,T,T,T,T,T,T,
11003,A,A,A,A,A,A,A,A,A,A,A,A,A,A,A,A,A,A,A,A,A,A,A,A,A,A,A,A,A,A,G,A,G,A,
11009,G,G,G,G,G,G,G,G,G,A,G,G,G,G,G,G,G,G,G,G,G,G,G,G,G,G,G,G,G,G,A,G,A,G,
11012,A,A,A,A,A,A,A,A,A,G,A,A,A,A,A,A,A,A,A,A,A,A,A,A,A,A,A,A,A,A,A,A,A,A,
11036,C,C,C,C,C,C,C,C,C,T,C,C,C,C,C,C,C,C,C,C,C,C,C,C,C,C,C,C,C,C,C,C,T,C,
11039,A,A,A,G,A,A,A,A,A,A,A,A,A,A,A,A,A,A,A,A,A,A,A,A,A,A,A,A,A,A,A,A,A,A,
11063,C,C,C,C,C,C,C,C,C,T,C,C,C,C,C,C,C,C,C,C,C,C,C,C,C,C,C,C,C,C,C,C,C,C,
11096,C,C,C,C,C,C,C,C,C,T,C,C,C,C,C,C,C,C,C,C,C,C,C,C,C,C,C,C,C,C,C,C,C,C,
11108,A,A,A,A,A,A,A,A,A,T,A,A,A,A,A,A,A,A,A,A,A,A,A,A,A,A,A,A,A,A,A,A,A,A,
11111,C,C,C,C,C,C,C,C,C,T,C,C,C,C,C,C,C,C,C,C,C,C,C,C,C,C,C,C,C,C,C,C,C,C,
11149,C,C,C,C,C,C,C,C,C,C,T,C,C,C,C,C,C,C,C,C,C,C,C,C,C,C,C,C,C,C,C,C,C,C,
11162,T,C,C,T,T,T,T,T,T,C,C,C,C,T,C,T,C,C,C,C,T,T,T,T,C,C,C,C,C,C,C,C,C,C,
11163,G,G,G,G,G,G,G,G,G,G,G,G,G,G,G,G,G,G,G,G,G,G,G,G,G,G,G,G,G,G,G,A,G,G,
11174,G,G,G,G,G,G,G,G,G,A,G,G,G,G,G,G,G,G,G,G,G,G,G,G,G,G,G,G,G,G,G,G,G,G,
11192,C,C,C,C,C,C,C,C,C,T,C,C,C,C,T,C,C,C,C,C,C,C,C,C,C,C,C,C,C,C,T,C,T,C,
11210,T,T,T,T,T,T,T,T,T,C,T,T,T,T,T,T,T,T,T,T,T,T,T,T,T,T,T,T,T,T,T,T,T,T,
11213,T,T,T,T,T,T,T,T,T,C,T,T,T,T,T,T,T,T,T,T,T,T,T,T,T,T,T,T,T,T,T,T,T,T,
11216,G,G,G,G,G,G,G,G,G,A,G,G,G,G,G,G,G,G,G,G,G,G,G,G,G,G,G,G,G,G,A,G,A,G,
11217,C,C,C,C,C,C,C,C,C,C,C,C,C,C,C,C,C,C,C,C,C,C,C,C,C,C,C,C,T,C,C,C,C,C,
11222,C,C,C,C,C,C,C,C,C,T,C,C,C,C,C,C,C,C,C,C,C,C,C,C,C,C,C,C,C,C,C,C,C,C,
11231,C,C,C,C,C,C,C,C,C,T,C,C,C,C,C,C,C,C,C,C,C,C,C,C,C,C,C,C,C,C,C,C,C,C,
11235,C,C,C,C,C,C,C,C,C,T,C,C,C,C,C,C,C,C,C,C,C,C,C,C,C,C,C,C,C,C,C,C,C,C,
11252,A,G,G,G,A,A,A,A,A,A,A,A,A,A,A,A,A,A,A,A,A,A,A,A,A,G,A,A,A,A,G,G,A,A,
11273,T,C,C,C,T,T,T,T,T,C,C,C,C,T,C,T,C,C,C,C,T,T,T,T,C,C,C,C,T,C,C,C,C,C,
11279,T,T,T,T,T,T,T,T,T,C,T,T,T,T,T,T,T,T,T,T,T,T,T,T,T,T,T,T,T,T,T,T,T,T,
11312,T,T,T,T,T,T,T,T,T,T,T,T,T,T,T,T,T,T,T,T,T,T,T,T,T,T,T,T,T,T,C,T,T,T,
11335,T,T,T,T,T,T,T,T,T,C,T,T,T,T,T,T,T,T,T,T,T,T,T,T,T,T,T,T,T,T,T,T,T,T,
11348,G,G,G,G,G,G,G,G,G,A,G,G,G,G,G,G,G,G,G,G,G,G,G,G,G,G,G,G,G,G,G,G,G,G,
11361,T,T,T,T,T,T,T,T,T,A,T,T,T,T,T,T,T,T,T,T,T,T,T,T,T,T,T,T,T,T,T,T,T,T,
11366,T,T,T,T,T,T,T,T,T,T,T,T,T,T,C,T,T,T,T,T,T,T,T,T,T,T,T,T,T,T,T,T,T,T,
11369,A,A,A,A,A,A,A,A,A,G,A,A,A,A,A,A,A,A,A,A,A,A,A,A,A,A,A,A,A,A,A,A,A,A,
11414,T,T,T,T,T,T,T,T,T,C,T,T,T,T,T,T,T,T,T,T,T,T,T,T,T,T,T,T,T,T,T,T,T,T,
11435,A,A,A,A,A,A,A,A,A,A,A,A,A,A,A,A,A,A,A,A,A,A,A,A,A,A,A,A,A,A,G,A,A,A,
11450,T,T,T,T,T,T,T,T,T,C,T,T,T,T,T,T,T,T,T,T,T,T,T,T,T,T,T,T,T,T,T,T,T,T,
11456,A,A,A,A,A,A,A,A,A,C,A,A,A,A,A,A,A,A,A,A,A,A,A,A,A,A,A,A,A,A,A,A,A,A,
11459,C,T,T,C,C,C,C,C,C,T,T,T,T,C,C,C,T,T,T,T,C,C,C,C,T,T,T,T,C,T,T,T,T,T,
11483,A,A,A,A,A,A,A,A,A,A,A,A,A,A,A,A,A,A,A,A,A,A,A,A,A,A,A,A,A,A,A,A,G,A,
11493,C,C,C,C,C,C,C,C,C,T,C,C,C,C,C,C,C,C,C,C,C,C,C,C,C,C,C,C,C,C,C,C,C,C,
11495,T,T,T,T,T,T,T,T,T,C,T,T,T,T,T,T,T,T,T,T,T,T,T,T,T,T,T,T,T,T,T,T,T,T,
11499,G,G,G,G,G,G,G,G,G,A,G,G,G,G,G,G,G,G,G,G,G,G,G,G,G,G,G,G,G,G,G,G,G,G,
11527,T,T,T,T,T,T,T,T,T,T,T,T,T,T,T,T,T,T,T,T,T,T,T,T,T,T,T,T,T,T,C,T,T,T,
11531,G,G,G,G,G,G,G,G,G,A,G,G,G,G,G,G,G,G,G,G,G,G,G,G,G,G,G,G,G,G,A,G,A,G,
11537,T,C,C,T,T,C,T,T,T,C,C,C,C,T,C,C,C,C,C,C,T,C,C,C,C,C,C,C,C,C,C,C,C,C,
11547,G,G,G,G,G,G,G,G,G,G,G,G,G,G,G,G,G,G,G,G,G,G,G,G,G,G,G,G,G,G,G,G,A,G,
11579,A,A,A,A,A,A,A,A,A,G,A,A,A,A,A,A,A,A,A,A,A,A,A,A,A,A,A,A,A,A,A,A,A,A,
11596,G,G,G,G,G,G,A,A,A,G,G,G,G,G,G,G,G,G,G,G,A,G,G,G,G,G,G,G,G,G,G,G,G,G,
11597,G,G,G,G,G,G,G,G,G,A,G,G,G,G,G,G,G,G,G,G,G,G,G,G,G,G,G,G,G,G,A,G,G,G,
11603,A,A,A,A,A,A,A,A,A,C,A,A,A,A,A,A,A,A,A,A,A,A,A,A,A,A,A,A,A,A,A,A,A,A,
11609,T,T,T,T,T,T,T,T,T,T,T,T,T,T,T,T,T,T,T,T,T,T,T,T,T,T,T,T,T,T,G,T,T,T,
11618,A,A,A,A,A,A,A,A,A,G,A,A,A,A,A,A,A,A,A,A,A,A,A,A,A,A,A,A,A,A,A,A,A,A,
11619,A,A,A,A,A,A,A,A,A,G,A,A,A,A,A,A,A,A,A,A,A,A,A,A,A,A,A,A,A,A,A,A,A,A,
11621,A,A,A,A,A,A,A,A,A,T,A,A,A,A,A,A,A,A,A,A,A,A,A,A,A,A,A,A,A,A,A,A,A,A,
11624,C,C,C,C,C,C,C,C,C,T,C,C,C,C,C,C,C,C,C,C,C,C,C,C,C,C,C,C,C,C,C,C,C,C,
11631,C,C,C,C,C,C,C,C,C,A,C,C,C,C,C,C,C,C,C,C,C,C,C,C,C,C,C,C,C,C,C,C,C,C,
11632,A,A,A,A,A,A,A,A,A,A,A,A,A,A,A,A,A,A,A,A,A,A,A,A,A,A,A,A,A,A,A,A,G,A,
11636,A,A,A,A,A,A,A,A,A,C,A,A,A,A,A,A,A,A,A,A,A,A,A,A,A,A,A,A,A,A,A,A,A,A,
11669,A,A,A,A,A,A,A,A,A,A,G,G,A,A,A,A,G,G,G,G,A,A,A,A,G,A,G,G,A,G,A,A,A,G,
11677,A,A,A,A,A,A,A,A,A,C,A,A,A,A,A,A,A,A,A,A,A,A,A,A,A,A,A,A,A,A,A,A,A,A,
11679,A,A,A,A,A,A,A,A,A,G,A,A,A,A,A,A,A,A,A,A,A,A,A,A,A,A,A,A,A,A,A,A,A,A,
11681,C,C,C,C,C,C,C,C,C,T,C,C,C,C,C,C,C,C,C,C,C,C,C,C,C,C,C,C,C,C,C,C,C,C,
11701,G,G,G,G,G,G,G,G,G,A,G,G,G,G,G,G,G,G,G,G,G,G,G,G,G,G,G,G,G,G,G,G,A,G,
11706,G,G,G,G,G,A,G,G,G,G,G,G,G,G,G,G,G,G,G,G,G,A,G,G,G,G,G,G,G,G,G,G,G,G,
11708,A,A,A,A,A,A,A,A,A,G,A,A,A,A,A,A,A,A,A,A,A,A,A,A,A,A,A,A,A,A,G,A,G,A,
11726,A,A,A,A,A,A,A,A,A,G,A,A,A,A,A,A,A,A,A,A,A,G,A,A,A,A,A,A,A,A,A,A,A,A,
11738,T,T,T,T,T,T,T,T,T,C,T,T,T,T,T,T,T,T,T,T,T,T,T,T,T,T,T,T,T,T,T,T,T,T,
11753,T,T,T,T,T,T,T,T,T,C,T,T,T,T,T,T,T,T,T,T,T,T,T,T,T,T,T,T,T,T,T,T,T,T,
11756,C,C,C,C,C,C,C,C,C,T,C,C,C,C,C,C,C,C,C,C,C,C,C,C,C,C,C,C,C,C,C,C,C,C,
11761,G,G,G,G,G,G,G,G,G,A,G,G,G,G,G,G,G,G,G,G,G,G,G,G,G,G,G,G,G,G,T,G,T,G,
11766,T,T,T,T,T,T,T,T,T,C,T,T,T,T,T,T,T,T,T,T,T,T,T,T,T,T,T,T,T,T,T,T,T,T,
11771,C,C,C,C,C,C,C,C,C,T,C,C,C,C,C,C,C,C,C,C,C,C,C,C,C,C,C,C,C,C,C,C,C,C,
11773,G,G,G,G,G,G,G,G,G,G,G,G,G,G,G,T,G,G,G,G,G,G,T,T,G,G,G,G,G,G,A,G,G,G,
11777,T,T,T,T,T,T,T,T,T,C,T,T,T,T,T,T,T,T,T,T,T,T,T,T,T,T,T,T,T,T,C,T,C,T,
11789,C,C,C,C,C,C,C,C,C,C,C,C,C,C,C,C,C,C,C,C,C,C,C,C,C,C,C,C,C,C,T,C,C,C,
11796,G,G,G,G,G,G,G,G,G,G,G,G,G,G,G,G,G,G,G,G,G,G,G,G,G,G,G,G,G,G,G,G,A,G,
11798,T,T,T,T,T,T,T,T,T,C,T,T,T,T,T,T,T,T,T,T,T,T,T,T,T,T,T,T,T,T,C,T,T,T,
11811,T,T,T,T,T,T,T,T,T,C,T,T,T,T,T,T,T,T,T,T,T,T,T,T,T,T,T,T,T,T,T,T,T,T,
11818,A,A,A,A,A,A,A,A,A,G,A,A,A,A,A,A,A,A,A,A,A,A,A,A,A,A,A,A,A,A,A,A,A,A,
11830,G,G,G,G,G,G,G,G,G,A,G,G,G,G,G,G,G,G,G,G,G,G,G,G,G,G,G,G,G,G,A,G,A,G,
11831,C,C,C,C,C,C,C,C,C,T,C,C,T,C,C,C,C,C,C,C,C,C,C,C,C,C,C,C,C,C,C,C,C,C,
11836,G,G,G,G,G,G,G,G,G,G,G,G,G,G,G,G,G,G,G,G,G,G,G,G,G,G,G,G,G,G,A,G,G,G,
11837,C,C,C,C,C,C,C,C,C,C,C,C,C,C,C,C,C,C,C,C,C,C,C,C,C,C,C,C,C,C,T,C,C,C,
11855,C,C,C,C,C,C,C,C,C,T,C,C,C,C,C,C,C,C,C,C,C,C,C,C,C,C,C,C,C,C,C,C,C,C,
11873,A,A,A,A,A,A,A,A,A,C,A,A,A,A,A,A,A,A,A,A,A,A,A,A,A,A,A,A,C,A,A,A,A,A,
11917,C,T,C,C,C,C,C,C,C,C,C,C,T,C,C,C,C,C,C,C,C,C,C,C,C,T,C,C,C,C,C,C,C,C,
11926,G,G,G,G,G,G,G,G,G,G,G,G,G,G,A,G,G,G,G,G,G,G,G,G,G,G,G,G,G,G,G,G,G,G,
11927,G,G,G,G,G,G,G,G,G,A,G,G,G,G,G,G,G,G,G,G,G,G,G,G,G,G,G,G,G,G,G,G,G,G,
11934,T,T,T,T,T,T,T,T,T,C,T,T,T,T,T,T,T,T,T,T,T,T,T,T,T,T,T,T,T,T,C,T,C,T,
11948,T,T,T,T,T,C,T,T,T,T,T,T,T,T,T,C,T,T,T,T,T,C,C,C,T,T,T,T,T,T,T,T,T,T,
11993,T,T,T,T,T,T,T,T,T,C,T,T,T,T,T,T,T,T,T,T,T,T,T,T,T,T,T,T,T,T,T,T,T,T,
11999,G,G,G,G,G,G,G,G,G,A,G,G,G,G,G,G,G,G,G,G,G,G,G,G,G,G,G,G,G,G,G,G,G,G,
12014,A,A,A,A,A,A,A,A,A,G,A,A,A,A,A,A,A,A,A,A,A,A,A,A,A,A,A,A,A,A,A,A,A,A,
12023,A,A,A,A,A,A,A,A,A,A,G,G,A,A,A,A,G,G,G,G,A,A,A,A,G,A,G,G,A,G,A,G,A,G,
12038,C,C,C,C,C,C,C,C,C,C,C,C,C,C,A,C,C,C,C,C,C,C,C,C,C,C,C,C,C,C,C,C,C,C,
12041,T,T,T,T,T,T,T,T,T,C,T,T,T,T,T,T,T,T,T,T,T,T,T,T,T,T,T,T,T,T,T,T,T,T,
12076,C,C,C,C,C,C,C,C,C,C,C,C,C,C,C,C,C,C,C,C,C,C,C,C,C,C,C,C,C,C,C,C,A,C,
12081,T,T,T,T,T,T,T,T,T,C,T,T,T,T,T,T,T,T,T,T,T,T,T,T,T,T,T,T,T,T,C,T,C,T,
12089,A,A,A,A,A,A,A,A,A,T,A,A,A,A,A,A,A,A,A,A,A,A,A,A,A,A,A,A,A,A,A,A,A,A,
12105,G,G,G,G,G,G,G,G,G,G,G,G,G,G,G,G,G,G,G,G,G,G,G,G,G,G,G,G,G,G,G,G,A,G,
12119,A,A,A,A,A,A,A,A,A,G,A,A,A,A,A,A,A,A,A,A,A,A,A,A,A,A,A,A,A,A,G,A,G,A,
12143,A,A,A,A,A,A,A,A,A,C,A,A,A,A,A,A,A,A,A,A,A,A,A,A,A,A,A,A,A,A,C,A,A,A,
12146,A,A,A,A,A,A,A,A,A,G,A,A,A,A,A,A,A,A,A,A,A,A,A,A,A,A,A,A,A,A,A,A,G,A,
12157,A,A,A,A,A,A,A,A,A,G,A,A,A,A,A,A,A,A,A,A,A,A,A,A,A,A,A,A,A,A,A,A,A,A,
12163,A,A,A,A,A,A,A,A,A,A,A,A,A,A,A,A,A,A,A,A,A,A,A,A,A,A,A,A,A,A,G,A,A,A,
12165,C,C,C,C,C,C,C,C,C,C,C,C,C,C,C,C,C,C,C,C,C,C,C,C,C,C,C,C,C,C,T,C,T,C,
12166,G,G,G,G,G,G,G,G,G,A,G,G,G,G,G,G,G,G,G,G,G,G,G,G,G,G,G,G,G,G,G,G,G,G,
12213,A,A,A,A,A,A,A,A,A,A,A,A,A,A,A,A,A,A,A,A,A,A,A,A,A,A,A,A,A,A,A,A,C,A,
12228,C,A,A,C,A,C,C,C,C,A,A,A,A,C,A,C,A,A,A,A,C,C,C,C,A,A,A,A,A,A,A,A,A,A,
12247,G,G,G,G,G,G,G,G,G,A,G,G,G,G,G,G,G,G,G,G,G,G,G,G,G,G,G,G,G,G,G,G,G,G,
12248,A,A,A,A,A,G,A,A,A,A,A,A,A,A,A,G,A,A,A,A,A,G,G,G,A,A,A,A,A,A,A,A,A,A,
12293,T,T,T,T,T,T,T,T,T,C,T,T,T,T,T,T,T,T,T,T,T,T,T,T,T,T,T,T,T,T,T,T,T,T,
12306,C,C,C,C,C,C,C,C,C,C,C,C,C,C,T,C,C,C,C,C,C,C,C,C,C,C,C,C,C,C,C,C,C,C,
12314,G,G,G,G,G,G,G,G,G,G,G,G,G,G,G,G,G,G,G,G,G,G,G,G,G,G,G,G,G,G,T,G,G,G,
12315,C,C,C,C,C,C,C,C,C,C,C,C,C,C,C,C,C,C,C,C,C,C,C,C,C,C,C,C,C,C,T,C,C,C,
12322,C,C,C,C,C,C,C,C,C,T,C,C,C,C,C,C,C,C,C,C,C,C,C,C,C,C,C,C,C,C,C,C,C,C,
12324,T,T,T,T,T,T,T,T,T,C,T,T,T,T,T,T,T,T,T,T,T,T,T,T,T,T,T,T,T,T,T,T,T,T,
12325,G,G,G,G,G,G,G,G,G,A,G,G,G,G,G,G,G,G,G,G,G,G,G,G,G,G,G,G,G,G,G,G,G,G,
12326,A,C,C,C,C,C,C,C,C,C,C,C,C,C,C,C,C,C,C,C,C,C,C,C,C,C,C,C,C,C,C,C,C,C,
12333,A,A,A,A,A,A,A,A,A,C,A,A,A,A,A,A,A,A,A,A,A,A,A,A,A,A,A,A,A,A,A,A,A,A,
12339,G,G,G,G,G,G,G,G,G,A,G,G,G,G,G,G,G,G,G,G,G,G,G,G,G,G,G,G,G,G,G,G,G,G,
12340,G,G,G,G,G,G,G,G,G,G,G,G,G,G,G,G,G,G,G,G,G,G,G,G,G,G,G,G,A,G,G,G,G,G,
12346,C,C,C,C,C,C,C,C,C,A,C,C,C,C,C,C,C,C,C,C,C,C,C,C,C,C,C,C,C,C,C,C,C,C,
12356,A,A,A,A,A,A,A,A,A,C,A,A,A,A,A,A,A,A,A,A,A,A,A,A,A,A,A,A,A,A,A,A,A,A,
12360,C,C,C,C,C,C,C,C,C,A,C,C,C,C,C,C,C,C,C,C,C,C,C,C,C,C,C,C,C,C,C,C,C,C,
12366,A,A,A,A,A,A,A,A,A,G,A,A,A,A,A,A,A,A,A,A,A,A,A,A,A,A,A,A,A,A,A,A,A,A,
12367,T,T,T,T,T,T,T,T,T,C,T,T,T,T,T,T,T,T,T,T,T,T,T,T,T,T,T,T,T,T,T,T,T,T,
12379,T,T,T,T,T,T,T,T,T,A,T,T,T,T,T,T,T,T,T,T,T,T,T,T,T,T,T,T,T,T,T,T,T,T,
12381,A,A,A,A,A,A,A,A,A,G,A,A,A,A,A,A,A,A,A,A,A,A,A,A,A,A,A,A,A,A,A,A,A,A,
12385,G,G,G,G,G,G,G,G,G,A,G,G,G,G,G,G,G,G,G,G,G,G,G,G,G,G,G,G,G,G,G,G,G,G,
12390,A,G,A,A,A,A,A,A,A,A,A,A,A,A,A,A,A,A,A,A,A,A,A,A,A,G,A,A,A,A,A,A,A,A,
12391,G,G,G,G,G,G,G,G,G,A,G,G,G,G,G,G,G,G,G,G,G,G,G,G,G,G,G,G,G,G,G,G,G,G,
12392,G,G,G,G,G,G,G,G,G,A,G,G,G,G,G,G,G,G,G,G,G,G,G,G,G,G,G,G,G,G,G,G,G,G,
12398,A,A,A,A,A,A,A,A,A,A,A,A,A,A,A,A,A,A,A,A,A,A,A,A,A,A,A,A,A,A,G,A,A,A,
12399,C,A,A,C,A,C,C,C,C,C,C,C,C,C,C,C,C,C,C,C,C,C,C,C,C,A,C,C,A,C,C,C,C,C,
12405,A,C,C,C,A,C,A,A,A,C,C,C,C,A,C,C,C,C,C,C,A,C,C,C,C,C,C,C,C,C,C,C,C,C,
12422,A,A,A,A,A,A,A,A,A,A,A,A,A,A,A,A,A,A,A,A,A,A,A,A,A,A,A,A,A,A,A,A,G,A,
12432,T,T,T,T,T,T,T,T,T,C,T,T,T,T,T,T,T,T,T,T,T,T,T,T,T,T,T,T,T,T,T,T,T,T,
12435,T,T,T,T,T,T,T,T,T,C,T,T,T,T,T,T,T,T,T,T,T,T,T,T,T,T,T,T,T,T,C,T,C,T,
12442,C,C,C,C,C,C,C,C,C,A,C,C,C,C,C,C,C,C,C,C,C,C,C,C,C,C,C,C,C,C,C,C,C,C,
12444,T,T,T,T,T,T,T,T,T,C,T,T,T,T,T,T,T,T,T,T,T,T,T,T,T,T,T,T,T,T,T,T,T,T,
12459,A,A,A,A,A,A,A,A,A,C,A,A,A,A,A,A,A,A,A,A,A,A,A,A,A,A,A,A,A,A,A,A,A,A,
12489,C,C,C,C,C,C,C,C,C,C,C,C,C,C,C,C,C,C,C,C,C,C,C,C,C,C,C,C,C,C,T,C,C,C,
12531,A,A,A,A,A,A,A,A,A,A,A,A,A,A,A,A,A,A,A,A,A,A,A,A,A,A,A,A,A,A,G,A,A,A,
12534,C,C,C,C,C,C,C,C,C,A,C,C,C,C,C,C,C,C,C,C,C,C,C,C,C,C,C,C,C,C,C,C,C,C,
12595,C,C,C,C,C,C,C,C,C,C,C,C,C,C,C,T,C,C,C,C,C,C,T,T,C,C,C,C,C,C,C,C,C,C,
12597,G,G,G,G,G,G,G,G,G,G,G,G,G,G,G,G,G,G,G,G,G,G,G,G,G,G,G,G,G,G,A,G,G,G,
12598,C,C,C,C,C,C,C,C,C,T,C,C,C,C,C,C,C,C,C,C,C,C,C,C,C,C,C,C,C,C,C,C,C,C,
12609,C,C,C,C,C,C,C,C,C,A,C,C,C,C,C,C,C,C,C,C,C,C,C,C,C,C,C,C,C,C,C,C,C,C,
12630,G,G,G,G,G,G,G,G,G,A,G,G,G,G,G,G,G,G,G,G,G,G,G,G,G,G,G,G,G,G,G,G,A,G,
12642,C,C,C,C,C,C,C,C,C,T,C,C,C,C,C,C,C,C,C,C,C,C,C,C,C,C,C,C,C,C,C,C,C,C,
12657,T,T,T,T,T,T,T,T,T,T,T,T,T,T,T,T,T,T,T,T,T,T,T,T,T,T,T,T,T,T,C,T,T,T,
12759,A,A,A,A,A,A,A,A,A,G,A,A,A,A,A,A,A,A,A,A,A,A,A,A,A,A,A,A,A,A,A,A,A,A,
12761,C,C,C,C,C,C,C,C,C,C,C,C,C,C,C,C,C,C,C,C,C,C,C,C,C,C,C,C,C,C,T,C,C,C,
12784,A,A,A,A,A,A,A,A,A,T,A,A,A,A,A,A,A,A,A,A,A,A,A,A,A,A,A,-,A,A,A,A,A,A,
12830,T,T,T,T,T,T,T,T,T,C,T,T,T,T,T,T,T,T,T,T,T,T,T,T,T,T,T,-,T,T,T,T,T,T,
12832,A,A,A,A,A,A,A,A,A,G,A,A,A,A,A,A,A,A,A,A,A,A,A,A,A,A,A,-,A,A,A,A,A,A,
12835,C,C,C,C,C,C,C,C,C,T,C,C,C,C,C,C,C,C,C,C,C,C,C,C,C,C,C,-,C,C,T,C,T,C,
12841,A,A,A,A,A,A,A,A,A,T,A,A,A,A,A,A,A,A,A,A,A,A,A,A,A,A,A,-,A,A,A,A,A,A,
12868,T,T,T,T,T,T,T,T,T,C,T,T,T,T,T,T,T,T,T,T,T,T,T,T,T,T,T,-,T,T,T,T,T,T,
12874,C,C,C,C,C,C,C,C,C,A,C,C,C,C,C,C,C,C,C,C,C,C,C,C,C,C,C,-,C,C,C,C,C,C,
12914,A,A,A,A,A,A,A,A,A,G,A,A,A,A,A,A,A,A,A,A,A,A,A,A,A,-,A,-,A,A,A,A,A,A,
12922,T,T,T,T,T,T,T,T,T,C,T,T,T,T,T,T,T,T,T,T,T,T,T,T,T,-,T,-,T,T,T,T,T,T,
12940,T,T,T,T,T,T,T,T,T,C,T,T,T,T,T,T,T,T,T,T,T,T,T,T,T,-,T,-,T,T,T,T,T,T,
12955,T,T,T,T,T,T,T,T,T,C,T,T,T,T,T,T,T,T,T,T,T,T,T,T,T,-,T,-,T,T,T,T,T,T,
12958,T,T,T,T,T,T,T,T,T,C,T,T,T,T,T,T,T,T,T,T,T,T,T,T,T,-,T,-,T,T,T,T,T,T,
12980,A,A,A,A,A,A,A,A,A,C,A,A,A,A,A,A,A,A,A,A,A,A,A,A,A,A,A,A,A,A,A,A,A,A,
13001,G,G,G,G,G,G,G,G,G,A,G,G,G,G,G,G,G,G,G,G,G,G,G,G,G,G,G,G,G,G,G,G,G,G,
13012,C,T,T,T,C,T,T,T,T,T,T,T,C,T,T,T,T,T,T,T,T,T,T,T,T,T,T,T,T,T,T,T,T,T,
13066,G,G,G,G,G,G,G,G,G,A,G,G,G,G,G,G,G,G,G,G,G,G,G,G,G,G,G,G,G,G,G,G,G,G,
13069,C,C,C,C,C,C,C,C,C,T,C,C,C,C,C,C,C,C,C,C,C,C,C,C,C,C,C,C,C,C,C,C,C,C,
13070,C,C,C,C,C,C,C,C,C,A,C,C,C,C,C,C,C,C,C,C,C,C,C,C,C,C,C,C,C,C,C,C,C,C,
13082,G,G,G,G,G,G,G,G,G,T,G,G,G,G,G,G,G,G,G,G,G,G,G,G,G,G,G,G,G,G,G,G,G,G,
13090,A,A,A,A,A,A,A,A,A,T,A,A,A,A,A,A,A,A,A,A,A,A,A,A,A,A,A,A,A,A,A,A,A,A,
13091,A,A,A,A,A,A,A,A,A,C,A,A,A,A,A,A,A,A,A,A,A,A,A,A,A,A,A,A,A,A,A,A,A,A,
13092,A,A,A,A,A,A,A,A,A,C,A,A,A,A,A,A,A,A,A,A,A,A,A,A,A,A,A,A,A,A,A,A,A,A,
13093,T,T,T,T,T,T,T,T,T,C,T,T,T,T,T,T,T,T,T,T,T,T,T,T,T,T,T,T,T,T,T,T,T,T,
13102,G,A,A,A,G,A,A,A,A,C,A,A,A,A,A,A,A,A,A,A,A,A,A,A,A,A,A,A,A,A,A,A,A,A,
13103,C,C,C,C,C,C,C,C,C,C,C,C,C,C,C,C,C,C,C,C,C,C,C,C,C,C,C,C,C,C,T,C,T,C,
13117,G,G,G,G,G,G,G,G,G,G,G,G,G,G,G,G,G,G,G,G,G,G,G,G,G,G,G,G,G,G,G,A,G,G,
13122,C,T,C,C,C,T,C,C,C,C,T,T,T,C,T,C,T,T,T,T,C,T,C,C,T,C,T,T,C,T,C,T,C,T,
13123,G,G,A,G,G,G,G,G,G,A,G,G,G,G,G,G,G,G,G,G,G,G,G,G,G,G,G,G,A,G,A,G,A,G,
13126,T,T,T,T,T,T,T,T,T,C,T,T,T,T,T,T,T,T,T,T,T,T,T,T,T,T,T,T,T,T,T,T,T,T,
13135,A,A,A,A,A,A,A,A,A,G,A,A,A,A,A,A,A,A,A,A,A,A,A,A,A,A,A,A,A,A,A,A,A,A,
13138,C,C,C,C,C,C,C,C,C,T,C,C,C,C,C,C,C,C,C,C,C,C,C,C,C,C,C,C,C,C,C,C,C,C,
13142,G,G,G,G,G,G,G,G,G,C,G,G,G,G,G,G,G,G,G,G,G,G,G,G,G,G,G,G,G,G,G,G,G,G,
13152,A,A,A,A,A,A,A,A,A,G,A,A,A,A,A,A,A,A,A,A,A,A,A,A,A,A,A,A,A,A,A,A,A,A,
13153,C,C,C,C,C,C,C,C,C,T,C,C,C,C,C,C,C,C,C,C,C,C,C,C,C,C,C,C,C,C,C,C,C,C,
13183,C,C,C,C,C,C,C,C,C,A,C,C,C,C,C,C,C,C,C,C,C,C,C,C,C,C,C,C,C,C,C,C,C,C,
13185,G,G,G,G,G,G,G,G,G,A,G,G,G,G,G,G,G,G,G,G,G,G,G,G,G,G,G,G,G,G,G,G,G,G,
13194,A,A,A,A,A,A,A,A,A,C,A,A,A,A,A,A,A,A,A,A,A,A,A,A,A,A,A,A,A,A,A,A,A,A,
13198,C,T,T,C,C,T,C,C,C,T,T,T,T,C,T,T,T,T,T,T,C,T,T,T,T,C,T,T,T,T,T,T,T,T,
13268,T,T,T,T,T,T,T,T,T,T,T,T,T,T,T,T,T,T,T,T,T,T,T,T,T,T,T,T,C,T,T,T,T,T,
13274,G,G,G,G,G,G,G,G,G,G,G,G,G,G,G,A,G,G,G,G,G,G,A,A,G,G,G,G,G,G,G,G,G,G,
13288,A,A,A,A,A,A,A,A,A,G,A,A,A,A,A,A,A,A,A,A,A,A,A,A,A,A,A,A,A,A,A,A,A,A,
13291,G,G,G,G,G,G,G,G,G,A,G,G,G,G,G,G,G,G,G,G,G,G,G,G,G,G,G,G,G,G,G,G,G,G,
13300,G,G,G,G,G,G,G,G,G,A,G,G,G,G,G,G,G,G,G,G,G,G,G,G,G,G,G,G,G,G,G,G,G,G,
13306,C,C,C,C,C,C,C,C,C,T,C,C,T,C,C,T,C,C,C,C,C,C,T,T,C,C,C,C,C,C,T,C,T,C,
13349,G,G,G,G,G,G,G,G,G,G,G,G,A,G,G,G,G,G,G,G,G,G,G,G,G,G,G,G,G,G,G,G,G,G,
13361,C,C,T,C,C,C,C,C,C,C,C,C,C,C,C,C,C,C,C,C,C,C,C,C,C,C,C,C,C,C,C,C,C,C,
13387,C,C,C,C,C,C,C,C,C,T,C,C,C,C,C,C,C,C,C,C,C,C,C,C,C,C,C,C,C,C,C,C,C,C,
13394,C,C,C,C,C,C,C,C,C,T,C,C,C,C,C,C,C,C,C,C,C,C,C,C,C,C,C,C,C,C,C,C,C,C,
13396,A,A,A,A,A,A,A,A,A,A,A,A,A,A,A,A,A,A,A,A,A,A,A,A,A,A,A,A,A,A,G,A,A,A,
13403,G,A,G,G,G,G,G,G,G,A,G,G,G,G,A,G,G,G,G,G,G,A,G,G,G,A,G,G,G,G,A,G,A,G,
13423,T,T,T,T,T,T,T,T,T,C,T,T,T,T,T,T,T,T,T,T,T,T,T,T,T,T,T,T,T,T,T,T,T,T,
13429,T,T,T,T,T,T,T,T,T,C,T,T,T,T,T,T,T,T,T,T,T,T,T,T,T,T,T,T,T,T,T,T,T,T,
13430,A,A,A,A,A,A,A,A,A,A,A,A,A,A,A,A,A,A,A,A,A,A,A,A,A,A,A,A,A,A,C,A,C,A,
13454,A,A,G,A,A,A,A,A,A,G,A,A,A,A,A,A,A,A,A,A,A,A,A,A,A,A,A,A,A,A,A,A,A,A,
13459,C,C,C,C,C,C,C,C,C,C,C,C,C,C,C,C,C,C,C,C,C,C,C,C,C,C,C,C,T,C,T,C,T,C,
13462,C,C,C,C,C,C,C,C,C,T,C,C,C,C,C,C,C,C,C,C,C,C,C,C,C,C,C,C,C,C,C,C,C,C,
13468,C,C,C,C,C,C,C,C,C,T,C,C,T,C,C,T,C,C,C,C,C,C,T,T,C,C,C,C,C,C,T,C,T,C,
13470,T,T,T,T,T,T,T,T,T,C,T,T,C,T,T,C,T,T,T,T,T,T,C,C,T,T,T,T,T,T,C,T,C,T,
13477,G,G,G,G,G,G,G,G,G,G,G,G,G,G,G,G,G,G,G,G,G,G,G,G,G,G,G,G,G,G,A,G,A,G,
13480,G,G,G,G,G,G,G,G,G,G,G,G,G,G,G,A,G,G,G,G,G,G,A,A,G,G,G,G,G,G,A,G,A,G,
13483,C,C,C,C,C,C,C,C,C,T,C,C,C,C,C,C,C,C,C,C,C,C,C,C,C,C,C,C,C,C,C,C,C,C,
13486,C,C,C,C,C,C,C,C,C,T,C,C,C,C,C,C,C,C,C,C,C,C,C,C,C,C,C,C,C,C,C,C,C,C,
13489,C,C,C,C,C,C,C,C,C,T,C,C,C,C,C,C,C,C,C,C,C,C,C,C,C,C,C,C,C,C,C,C,C,C,
13495,G,G,G,G,G,G,G,G,G,A,G,G,G,G,G,G,G,G,G,G,G,G,G,G,G,G,G,G,G,G,G,G,G,G,
13528,T,T,T,T,T,T,T,T,T,C,T,T,T,T,T,T,T,T,T,T,T,T,T,T,T,T,T,T,T,T,T,T,T,T,
13546,C,C,C,C,C,C,C,C,C,T,C,C,C,C,C,C,C,C,C,C,C,C,C,C,C,C,C,C,C,C,C,C,C,C,
13548,T,T,T,T,T,T,T,T,T,C,T,T,T,T,T,T,T,T,T,T,T,T,T,T,T,T,T,T,T,T,T,T,T,T,
13554,G,G,G,G,G,G,G,G,G,A,G,G,G,G,G,G,G,G,G,G,G,G,G,G,G,G,G,G,G,G,G,G,G,G,
13570,T,T,C,T,T,T,T,T,T,C,T,T,C,T,T,T,T,T,T,T,T,C,T,T,T,T,T,T,C,T,C,T,C,T,
13572,T,T,T,T,T,T,T,T,T,T,T,T,T,T,T,C,T,T,T,T,T,T,C,C,T,T,T,T,T,T,T,T,T,T,
13585,A,A,A,A,A,A,A,A,A,G,A,A,A,A,A,A,A,A,A,A,A,A,A,A,A,A,A,A,A,A,A,A,A,A,
13603,T,T,T,T,T,T,T,T,T,A,T,T,T,T,T,T,T,T,T,T,T,T,T,T,T,T,T,T,T,T,T,T,T,T,
13610,G,G,G,G,G,G,G,G,G,A,G,G,G,G,G,G,G,G,G,G,G,G,G,G,G,G,G,G,G,G,G,G,G,G,
13621,C,C,C,C,C,C,C,C,C,C,C,C,T,C,C,T,C,C,C,C,C,C,T,T,C,C,C,C,C,C,C,C,C,C,
13627,A,A,A,A,A,A,A,A,A,A,A,A,A,A,A,A,A,A,A,A,A,A,A,A,A,A,A,A,A,A,G,A,A,A,
13646,C,C,C,C,C,C,C,C,C,T,C,C,C,C,C,C,C,C,C,C,C,C,C,C,C,C,C,C,C,C,C,C,C,C,
13648,C,C,C,C,C,C,C,C,C,T,C,C,C,C,C,C,C,C,C,C,C,C,C,C,C,C,C,C,C,C,T,C,T,C,
13695,T,T,T,T,T,T,T,T,T,A,T,T,T,T,T,T,T,T,T,T,T,T,T,T,T,T,T,T,T,T,T,T,T,T,
13700,C,C,C,C,C,C,C,C,C,A,C,C,C,C,C,C,C,C,C,C,C,C,C,C,C,C,C,C,C,C,C,C,C,C,
13705,C,C,C,C,C,C,C,C,C,T,C,C,C,C,C,C,C,C,C,C,C,C,C,C,C,C,C,C,C,C,C,C,C,C,
13712,G,G,G,G,G,G,G,G,G,A,G,G,G,G,G,G,G,G,G,G,G,G,G,G,G,G,G,G,G,G,G,G,G,G,
13732,T,T,T,T,T,T,T,T,T,C,T,T,T,T,T,T,T,T,T,T,T,T,T,T,T,T,T,T,T,T,T,T,T,T,
13745,C,C,C,C,C,C,C,C,C,T,C,C,C,C,C,C,C,C,C,C,C,C,C,C,C,C,C,C,C,C,C,C,C,C,
13746,C,C,C,C,C,C,C,C,C,T,C,C,C,C,C,C,C,C,C,C,C,C,C,C,C,C,C,C,C,C,C,C,C,C,
13763,G,G,G,G,G,G,G,G,G,G,G,G,G,G,G,G,G,G,G,G,G,G,G,G,G,G,G,G,G,A,G,G,G,G,
13765,A,A,A,A,A,A,A,A,A,G,A,A,A,A,A,A,A,A,A,A,A,A,A,A,A,A,A,A,A,A,A,A,A,A,
13768,A,A,A,A,A,A,A,A,A,G,A,A,A,A,A,A,A,A,A,A,A,A,A,A,A,A,A,A,A,A,A,A,A,A,
13813,G,G,G,G,G,G,G,G,G,A,G,G,G,G,G,G,G,G,G,G,G,G,G,G,G,G,G,G,G,G,G,G,G,G,
13831,A,A,A,A,A,A,A,A,A,G,A,A,A,A,A,A,A,A,A,A,A,A,A,A,A,A,A,A,A,A,A,A,A,A,
13838,C,C,C,C,C,C,C,C,C,T,C,C,C,C,C,C,C,C,C,C,C,C,C,C,C,C,C,C,C,C,C,C,C,C,
13864,T,T,T,T,T,T,T,T,T,C,T,T,T,T,T,T,T,T,T,T,T,T,T,T,T,T,T,T,T,T,T,T,T,T,
13870,T,T,T,T,T,T,T,T,T,C,T,T,T,T,T,T,T,T,T,T,T,T,T,T,T,T,T,T,T,T,T,T,T,T,
13872,T,T,T,T,T,T,T,T,T,C,T,T,T,T,T,T,T,T,T,T,T,T,T,T,T,T,T,T,T,T,T,T,T,T,
13894,A,A,A,A,A,A,A,A,A,G,A,A,A,A,A,A,A,A,A,A,A,A,A,A,A,A,A,A,A,A,A,A,A,A,
13900,T,T,T,T,T,T,T,T,T,C,T,T,T,T,T,T,T,T,T,T,T,T,T,T,T,T,T,T,T,T,T,T,T,T,
13909,C,C,C,C,C,C,C,C,C,C,C,C,C,C,C,C,C,C,C,C,C,C,C,C,C,C,C,C,C,C,T,C,T,C,
13912,T,T,T,T,T,T,T,T,T,C,T,T,T,T,T,T,T,T,T,T,T,T,T,T,T,T,T,T,T,T,T,T,T,T,
13939,C,C,C,C,C,C,C,C,C,C,C,C,C,C,C,T,C,C,C,C,C,C,T,T,C,C,C,C,C,C,C,C,C,C,
13948,T,T,T,T,T,T,T,T,T,C,T,T,T,T,T,T,T,T,T,T,T,T,T,T,T,T,T,T,T,T,T,T,T,T,
13962,C,C,C,C,C,C,C,C,C,A,C,C,C,C,C,C,C,C,C,C,C,C,C,C,C,C,C,C,C,C,C,C,C,C,
13964,G,G,G,G,G,G,G,G,G,G,G,G,G,G,G,A,G,G,G,G,G,G,A,A,G,G,G,G,G,G,G,G,G,G,
13975,C,C,C,C,C,C,C,C,C,T,C,C,C,C,C,C,C,C,C,C,C,C,C,C,C,C,C,C,C,C,T,C,T,C,
13992,A,A,A,A,A,A,A,A,A,G,A,A,A,A,A,A,A,A,A,A,A,A,A,A,A,A,A,A,A,A,A,A,A,A,
13996,T,T,T,T,T,T,T,T,T,T,T,T,T,T,T,T,T,T,T,T,T,T,T,T,T,T,T,T,T,T,C,T,C,T,
14023,G,G,G,G,G,G,G,G,G,A,G,G,G,G,G,G,G,G,G,G,G,G,G,G,G,G,G,G,G,G,G,G,G,G,
14039,C,C,C,C,C,C,C,C,C,T,C,C,T,C,T,T,C,C,C,C,C,C,T,T,C,C,C,C,C,C,T,C,T,C,
14041,A,A,A,A,A,A,A,A,A,A,A,A,A,A,A,A,A,A,A,A,A,A,A,A,A,A,A,A,A,A,G,A,G,A,
14051,T,T,T,T,T,T,T,T,T,T,T,T,T,T,T,T,T,T,T,T,T,T,T,T,T,T,T,T,T,T,T,T,C,T,
14077,A,A,A,A,A,A,A,A,A,C,A,A,A,A,A,A,A,A,A,A,A,A,A,A,A,A,A,A,A,A,A,A,A,A,
14108,G,G,G,G,G,G,G,G,G,A,G,G,G,G,G,G,G,G,G,G,G,G,G,G,G,G,G,G,G,G,G,G,G,G,
14125,C,C,C,C,C,C,C,C,C,T,C,C,C,C,C,C,C,C,C,C,C,C,C,C,C,C,C,C,C,C,C,C,C,C,
14137,A,A,A,A,A,A,A,A,A,G,A,A,A,A,A,A,A,A,A,A,A,A,A,A,A,A,A,A,A,A,A,A,A,A,
14152,C,C,C,C,C,C,C,C,C,C,C,C,C,C,C,C,C,C,C,C,C,C,C,C,C,C,C,C,T,C,C,C,C,C,
14155,G,G,G,G,G,G,G,G,G,A,G,G,G,G,G,G,G,G,G,G,G,G,G,G,G,G,G,G,G,G,G,G,G,G,
14179,T,T,T,T,T,T,T,T,T,C,T,T,T,T,T,T,T,T,T,T,T,T,T,T,T,T,T,T,T,T,T,T,T,T,
14194,A,A,A,A,A,A,A,A,A,T,A,A,A,A,A,A,A,A,A,A,A,A,A,A,A,A,A,A,A,A,A,A,A,A,
14200,A,A,A,A,A,A,A,A,A,A,A,A,A,A,A,A,A,A,A,A,A,A,A,A,A,A,A,A,A,A,G,A,G,A,
14203,G,G,G,G,G,G,G,G,G,A,G,G,A,G,A,A,G,G,G,G,G,G,A,A,G,G,G,G,G,G,A,G,A,G,
14218,T,T,T,T,T,T,T,T,T,A,T,T,T,T,T,T,T,T,T,T,T,T,T,T,T,T,T,T,T,T,T,T,T,T,
14221,C,C,C,C,C,C,C,C,C,C,C,C,T,C,C,T,C,C,C,C,C,C,T,T,C,C,C,C,C,C,C,C,C,C,
14236,G,G,G,G,G,G,G,G,G,A,G,G,G,G,G,G,G,G,G,G,G,G,G,G,G,G,G,G,G,G,G,G,G,G,
14252,G,G,G,G,G,G,G,G,G,A,G,G,G,G,G,G,G,G,G,G,G,G,G,G,G,G,G,G,G,G,G,G,G,G,
14254,T,T,T,T,T,T,T,T,T,C,T,T,T,T,T,T,T,T,T,T,T,T,T,T,T,T,T,T,T,T,T,T,T,T,
14300,C,C,C,C,C,C,C,C,C,A,C,C,C,C,C,C,C,C,C,C,C,C,C,C,C,C,C,C,C,C,C,C,C,C,
14308,G,G,G,G,G,G,G,G,G,A,G,G,G,G,G,G,G,G,G,G,G,G,G,G,G,G,G,G,G,G,G,G,G,G,
14309,G,G,G,G,G,G,G,G,G,A,G,G,G,G,G,G,G,G,G,G,G,G,G,G,G,G,G,G,G,G,G,G,G,G,
14319,T,T,T,T,T,T,T,T,T,C,T,T,T,T,T,T,T,T,T,T,T,T,T,T,T,T,T,T,T,T,C,T,T,T,
14353,T,T,T,T,T,T,T,T,T,C,T,T,T,T,T,T,T,T,T,T,T,T,T,T,T,T,T,T,T,T,T,T,T,T,
14356,C,C,C,C,C,C,C,C,C,C,C,C,C,C,C,C,G,G,C,C,C,C,C,C,C,C,C,C,C,C,C,C,C,C,
14377,T,T,T,T,T,T,T,T,T,C,T,T,T,T,T,T,T,T,T,T,T,T,T,T,T,T,T,T,T,T,C,T,C,T,
14399,G,G,G,G,G,G,G,G,G,C,G,G,A,G,G,G,G,G,G,G,G,G,G,G,G,G,G,G,G,G,G,G,G,G,
14408,G,A,G,G,G,G,G,G,G,G,G,G,G,G,G,G,G,G,G,G,G,G,G,G,G,G,G,G,G,G,G,G,G,G,
14414,C,C,C,C,C,C,C,C,C,A,C,C,C,C,C,C,C,C,C,C,C,C,C,C,C,C,C,C,C,C,C,C,C,C,
14423,T,T,T,T,T,T,T,T,T,C,T,T,T,T,T,T,T,T,T,T,T,T,T,T,T,T,T,T,T,T,T,T,T,T,
14434,T,T,T,T,T,T,T,T,T,T,T,T,T,T,T,T,T,T,T,T,T,T,T,T,T,T,T,T,T,T,G,T,G,T,
14487,C,C,C,C,C,C,C,C,C,T,C,C,C,C,C,C,C,C,C,C,C,C,C,C,C,C,C,C,C,C,C,C,C,C,
14540,G,G,G,G,G,G,G,G,G,G,G,G,G,G,G,A,G,G,G,G,G,G,A,A,G,G,G,G,G,G,G,G,G,G,
14541,A,A,A,A,A,A,A,A,A,G,A,A,A,A,A,A,A,A,A,A,A,A,A,A,A,A,A,A,A,A,A,A,A,A,
14578,G,G,G,G,G,G,G,G,G,A,G,G,G,G,G,G,G,G,G,G,G,G,G,G,G,G,G,G,G,G,G,G,G,G,
14590,A,A,A,A,A,A,A,A,A,C,A,A,A,A,A,A,A,A,A,A,A,A,A,A,A,A,A,A,A,A,A,A,A,A,
14602,C,T,C,C,C,C,C,C,C,C,C,C,C,C,C,C,C,C,C,C,C,C,C,C,C,T,C,C,C,C,C,C,C,C,
14676,T,T,T,T,T,T,T,T,T,T,T,T,C,T,C,C,T,T,T,T,T,T,C,C,T,T,T,T,T,T,T,T,T,T,
14682,G,G,G,G,G,G,G,G,G,A,G,G,G,G,G,G,G,G,G,G,G,G,G,G,G,G,G,G,G,G,G,G,G,G,
14683,C,C,C,C,C,C,C,C,C,T,C,C,C,C,C,C,C,C,C,C,C,C,C,C,C,C,C,C,C,C,C,C,C,C,
14692,T,T,T,T,T,T,T,T,T,C,T,T,T,T,T,T,T,T,T,T,T,T,T,T,T,T,T,T,T,T,T,T,T,T,
14698,G,G,G,G,G,G,G,G,G,A,G,G,G,G,G,G,G,G,G,G,G,G,G,G,G,G,G,G,G,G,G,G,G,G,
14710,C,C,C,C,C,C,C,C,C,T,C,C,C,C,C,C,C,C,C,C,C,C,C,C,C,C,C,C,C,C,C,C,C,C,
14722,A,A,A,A,A,A,A,A,A,G,A,A,A,A,A,A,A,A,A,A,A,A,A,A,A,A,A,A,A,A,A,A,A,A,
14737,T,T,T,T,T,T,T,T,T,C,T,T,T,T,T,T,T,T,T,T,T,T,T,T,T,T,T,T,T,T,T,T,T,T,
14739,A,A,A,A,A,A,A,A,A,G,A,A,A,A,A,A,A,A,A,A,A,A,A,A,A,A,A,A,A,A,A,A,A,A,
14740,C,C,C,C,C,C,C,C,C,G,C,C,C,C,C,C,C,C,C,C,C,C,C,C,C,C,C,C,C,C,C,C,C,C,
14746,T,C,C,T,T,T,T,T,T,T,T,T,T,T,T,T,T,T,T,T,T,T,T,T,T,T,T,T,C,T,C,T,C,T,
14779,A,A,A,A,A,A,A,A,A,G,A,A,A,A,A,A,A,A,A,A,A,A,A,A,A,A,A,A,A,A,A,A,A,A,
14782,A,A,A,A,A,A,A,A,A,T,A,A,G,A,G,G,A,A,A,A,A,A,G,G,A,A,A,A,A,A,G,A,G,A,
14784,G,G,G,G,G,G,G,G,G,A,G,G,G,G,G,G,G,G,G,G,G,G,G,G,G,G,G,G,G,G,G,G,G,G,
14785,C,C,C,C,C,C,C,C,C,A,C,C,C,C,C,C,C,C,C,C,C,C,C,C,C,C,C,C,C,C,C,C,C,C,
14797,A,A,A,A,A,A,A,A,A,G,A,A,A,A,A,A,A,A,A,A,A,A,A,A,A,A,A,A,A,A,G,A,G,A,
14806,C,C,C,C,C,C,C,C,C,C,C,C,C,C,C,C,C,C,T,C,C,C,C,C,C,C,C,C,C,C,C,C,C,C,
14809,G,G,G,G,G,G,G,G,G,T,G,G,G,G,G,G,G,G,G,G,G,G,G,G,G,G,G,G,G,G,A,G,A,G,
14812,A,A,A,A,G,A,A,A,A,A,A,A,G,A,G,G,A,A,A,A,A,A,G,G,A,A,A,A,A,A,A,A,A,A,
14824,A,A,A,A,A,A,A,A,A,C,A,A,A,A,A,A,A,A,A,A,A,A,A,A,A,A,A,A,A,A,A,A,A,A,
14836,G,G,G,G,G,G,G,G,G,G,G,G,G,G,A,G,G,G,G,G,G,G,G,G,G,G,G,G,G,G,G,G,G,G,
14851,T,T,T,T,T,T,T,T,T,C,T,T,T,T,T,T,T,T,T,T,T,T,T,T,T,T,T,T,T,T,T,T,T,T,
14869,A,A,A,A,A,A,A,A,A,A,A,A,A,A,A,A,G,G,A,G,A,A,A,A,A,A,A,A,A,G,A,A,A,A,
14872,G,G,G,G,A,G,G,G,G,G,G,G,A,G,A,A,G,G,G,G,G,G,A,A,G,G,G,G,G,G,G,G,G,G,
14875,A,A,A,A,A,A,A,A,A,G,A,A,A,A,A,A,A,A,A,A,A,A,A,A,A,A,A,A,A,A,A,A,A,A,
14877,T,T,T,T,T,T,T,T,T,T,T,T,T,T,T,T,T,T,T,T,T,T,T,T,T,T,T,T,T,T,C,T,C,T,
14878,T,T,T,T,T,T,T,T,T,C,T,T,T,T,T,T,T,T,T,T,T,T,T,T,T,T,T,T,T,T,T,T,T,T,
14899,T,T,T,T,T,T,T,T,T,C,T,T,T,T,T,T,T,T,T,T,T,T,T,T,T,T,T,T,T,T,T,T,T,T,
14902,T,T,T,T,T,T,T,T,T,T,T,T,T,T,T,T,T,T,T,T,T,T,T,T,T,T,T,T,T,T,C,T,C,T,
14911,T,T,T,T,T,T,T,T,T,C,T,T,T,T,T,T,T,T,T,T,T,T,T,T,T,T,T,T,T,T,T,T,T,T,
14959,G,A,G,A,A,A,A,A,A,A,A,A,A,A,A,A,A,A,A,A,A,A,A,A,A,A,A,A,G,A,A,A,A,A,
14962,G,T,G,T,T,T,T,T,T,T,T,T,T,T,T,T,T,T,T,T,T,T,T,T,T,T,T,T,G,T,G,T,G,T,
15037,A,A,A,A,A,A,A,A,A,A,A,A,A,A,A,A,A,A,A,A,A,A,A,A,A,A,A,A,A,A,G,A,G,A,
15042,C,C,C,C,C,C,C,C,C,C,C,C,C,C,T,C,C,C,C,C,C,C,C,C,C,C,C,C,C,C,C,C,C,C,
15049,A,A,A,A,G,A,A,A,A,A,A,A,G,A,A,A,A,A,A,A,A,A,A,A,A,A,A,A,A,A,A,A,A,A,
15061,C,C,C,C,C,C,C,C,C,T,C,C,C,C,C,C,C,C,C,C,C,C,C,C,C,C,C,C,C,C,C,C,C,C,
15076,T,T,T,T,T,T,T,T,T,C,T,T,T,T,T,T,T,T,T,T,T,T,T,T,T,T,T,T,T,T,T,T,T,T,
15106,A,A,A,G,G,G,G,G,G,G,G,G,G,G,G,G,G,G,G,G,G,G,G,G,G,A,G,G,A,G,A,A,A,G,
15126,C,T,T,T,T,T,T,T,T,T,T,T,T,T,T,T,T,T,T,T,T,T,T,T,T,T,T,T,C,T,T,T,T,T,
15136,A,A,A,A,A,A,A,A,A,A,A,A,A,A,A,A,A,A,A,A,A,A,A,A,A,A,A,A,A,A,T,A,T,A,
15148,C,T,T,T,T,T,T,T,T,T,T,T,T,T,T,T,T,T,T,T,T,T,T,T,T,T,T,T,C,T,T,T,T,T,
15151,A,A,A,A,A,A,A,A,A,G,A,A,A,A,A,A,A,A,A,A,A,A,A,A,A,A,A,A,A,A,A,A,A,A,
15178,C,C,C,C,C,C,C,C,C,A,C,C,C,C,C,C,C,C,C,C,C,C,C,C,C,C,C,C,C,C,C,C,C,C,
15196,C,C,C,C,C,C,C,C,C,A,C,C,C,C,C,C,C,C,C,C,C,C,C,C,C,C,C,C,C,C,C,C,C,C,
15210,G,G,G,G,G,G,G,G,G,T,G,G,G,G,G,G,G,G,G,G,G,G,G,G,G,G,G,G,G,G,G,G,G,G,
15211,T,T,T,T,T,T,T,T,T,T,T,T,T,T,T,T,T,T,T,T,T,T,T,T,T,T,T,T,T,T,C,T,C,T,
15217,A,A,A,A,A,A,A,A,A,G,A,A,A,A,A,A,A,A,A,A,A,A,A,A,A,A,A,A,A,A,A,A,A,A,
15220,G,G,G,G,G,G,G,G,G,A,G,G,G,G,G,G,G,G,G,G,G,G,G,G,G,G,G,G,G,G,G,C,G,G,
15223,T,T,T,T,T,T,T,T,T,C,T,T,T,T,T,T,T,T,T,T,T,T,T,T,T,T,T,T,T,T,T,T,T,T,
15241,A,A,A,A,G,A,A,A,A,A,A,A,G,A,A,A,A,A,A,A,A,A,A,A,A,A,A,A,A,A,A,A,A,A,
15299,G,G,G,G,G,G,G,G,G,C,G,G,G,G,G,G,G,G,G,G,G,G,G,G,G,G,G,G,G,G,G,G,G,G,
15340,A,A,A,A,A,A,A,A,A,C,A,A,A,A,A,A,A,A,A,A,A,A,A,A,A,A,A,A,A,A,A,A,A,A,
15349,C,C,C,C,C,C,C,C,C,C,C,C,C,C,C,C,C,C,C,C,C,C,C,C,C,C,C,C,C,C,A,C,A,C,
15350,T,C,C,C,T,T,C,C,C,C,C,C,T,C,T,T,C,C,C,C,C,T,T,T,C,C,C,C,C,C,C,C,C,C,
15363,T,T,T,T,T,T,T,T,T,T,T,T,T,T,T,T,T,T,T,T,T,T,T,T,T,T,T,T,T,T,C,T,C,T,
15364,A,G,G,G,A,A,G,G,G,G,G,G,A,G,A,A,G,G,G,G,G,A,A,A,G,G,G,G,G,G,G,G,G,G,
15384,G,G,G,G,G,G,G,G,G,A,G,G,G,G,G,G,G,G,G,G,G,G,G,G,G,G,G,G,G,G,G,G,G,G,
15387,A,T,T,T,A,A,T,T,T,A,T,T,A,T,T,A,T,T,T,T,T,A,A,A,T,T,T,T,T,T,A,T,A,T,
15393,A,A,A,A,A,A,A,A,A,C,A,A,A,A,A,A,A,A,A,A,A,A,A,A,A,A,A,A,A,A,A,A,A,A,
15399,C,C,C,C,C,C,C,C,C,C,C,C,C,C,C,C,C,C,C,C,C,C,C,C,C,C,C,C,C,C,T,C,T,C,
15444,A,A,A,A,A,A,A,A,A,G,A,A,A,A,A,A,A,A,A,A,A,A,A,A,A,A,A,A,A,A,A,A,A,A,
15478,G,G,G,G,G,G,G,G,G,T,G,G,G,G,G,G,G,G,G,G,G,G,G,G,G,G,G,G,G,G,G,G,G,G,
15510,A,A,A,A,A,G,A,A,A,A,A,A,A,A,A,G,A,A,A,A,A,G,G,G,A,A,A,A,A,A,A,A,A,A,
15543,C,C,C,C,C,C,C,C,C,T,C,C,C,C,C,C,C,C,C,C,C,C,C,C,C,C,C,C,C,C,C,C,C,C,
15546,C,C,C,C,C,C,C,C,C,T,C,C,C,C,C,C,C,C,C,C,C,C,C,C,C,C,C,C,C,C,A,C,C,C,
15561,G,G,A,G,A,A,G,G,G,A,G,G,A,G,A,A,G,G,G,G,G,A,A,A,G,G,G,G,G,G,A,G,A,G,
15579,C,C,C,C,C,C,C,C,C,T,C,C,C,C,C,C,C,C,C,C,C,C,C,C,C,C,C,C,C,C,C,C,C,C,
15618,T,T,T,T,T,T,T,T,T,C,T,T,T,T,T,T,T,T,T,T,T,T,T,T,T,T,T,T,T,T,T,T,T,T,
15629,G,G,G,G,G,G,G,G,G,T,G,G,G,G,G,G,G,G,G,G,G,G,G,G,G,G,G,G,G,G,G,G,G,G,
15633,A,A,A,A,A,A,A,A,A,G,A,A,A,A,A,A,A,A,A,A,A,A,A,A,A,A,A,A,A,A,A,A,A,A,
15635,T,T,T,T,T,T,T,T,T,C,T,T,T,T,T,T,T,T,T,T,T,T,T,T,T,T,T,T,T,T,T,T,T,T,
15687,T,T,T,T,T,T,T,T,T,T,T,T,T,T,C,T,T,T,T,T,T,T,T,T,T,T,T,T,T,T,T,T,T,T,
15703,C,T,T,C,C,T,C,C,C,C,C,C,C,C,T,C,C,C,C,C,C,T,C,C,C,T,C,C,C,C,C,C,C,C,
15705,T,T,T,T,T,T,T,T,T,C,T,T,T,T,T,T,T,T,T,T,T,T,T,T,T,T,T,T,T,T,T,T,T,T,
15706,G,G,G,G,A,G,G,G,G,G,G,G,A,G,G,G,G,G,G,G,G,G,G,G,G,G,G,G,G,G,G,G,G,G,
15728,C,C,C,C,C,C,C,C,C,T,C,C,C,C,C,C,C,C,C,C,C,C,C,C,C,C,C,C,C,C,C,C,C,C,
15737,G,G,G,G,G,G,G,G,G,A,G,G,G,G,G,G,G,G,G,G,G,G,G,G,G,G,G,G,G,G,G,G,G,G,
15809,A,A,A,A,A,A,A,A,A,A,A,A,A,A,G,A,A,A,A,A,A,A,A,A,A,A,A,A,A,A,A,A,A,A,
15810,C,C,C,C,C,T,C,C,C,C,C,C,C,C,C,C,C,C,C,C,C,T,C,C,C,C,C,C,C,C,C,C,C,C,
15830,G,G,G,G,G,G,G,G,G,A,G,G,G,G,G,G,G,G,G,G,G,G,G,G,G,G,G,G,G,G,G,G,G,G,
15837,A,A,A,A,A,A,A,A,A,G,A,A,A,A,A,A,A,A,A,A,A,A,A,A,A,A,A,A,A,A,A,A,A,A,
15870,G,G,G,G,G,G,G,G,G,A,G,G,G,G,G,G,G,G,G,G,G,G,G,G,G,G,G,G,G,G,G,G,G,G,
15877,A,A,A,A,A,A,A,A,A,G,A,A,A,A,A,A,A,A,A,A,A,A,A,A,A,A,A,A,A,A,A,A,A,A,
15904,T,T,A,A,T,T,A,A,A,C,A,A,T,A,T,T,A,A,A,A,A,T,T,T,A,A,A,A,T,A,T,A,T,A,
15905,C,C,C,C,C,C,C,C,C,A,C,C,C,C,C,C,C,C,C,C,C,C,C,C,C,C,C,C,C,C,C,C,C,C,
15923,T,T,T,T,T,T,T,T,T,A,T,T,T,T,T,T,T,T,T,T,T,T,T,T,T,T,T,T,T,T,T,T,T,T,
15931,T,C,C,T,C,C,T,T,T,T,T,T,C,T,C,C,T,T,T,T,T,C,C,C,T,C,T,T,T,T,T,C,T,T,
15946,T,T,T,T,T,T,T,T,T,C,T,T,T,T,T,T,T,T,T,T,T,T,T,T,T,T,T,T,T,T,T,T,T,T,
15985,A,C,C,A,A,C,A,A,A,A,A,A,A,A,C,A,A,A,A,A,A,A,A,A,A,C,A,A,A,A,A,C,A,A,
15988,T,T,T,T,T,T,T,T,T,C,T,T,T,T,T,T,T,T,T,T,T,T,T,T,T,T,T,T,T,T,T,T,T,T,
15991,G,G,G,G,G,G,G,G,G,A,G,G,G,G,G,G,G,G,G,G,G,G,G,G,G,G,G,G,G,G,G,G,G,G,
16021,T,T,T,T,T,T,T,T,T,C,T,T,T,T,T,T,T,T,T,T,T,T,T,T,T,T,T,T,T,T,T,T,T,T,
16033,A,A,A,A,A,A,A,A,A,G,A,A,A,A,A,A,A,A,A,A,A,A,A,A,A,A,A,A,A,A,A,A,A,A,
16042,C,C,T,T,C,C,T,T,T,T,T,T,C,T,C,C,T,T,T,T,T,T,C,C,T,C,T,T,C,T,T,T,T,T,
16045,T,T,G,G,T,T,G,G,G,G,G,G,T,G,T,T,G,G,G,G,G,G,T,T,G,T,G,G,T,G,T,G,T,G,
16048,A,A,A,A,A,A,A,A,A,G,A,A,A,A,A,A,A,A,A,A,A,A,A,A,A,A,A,A,A,A,A,A,A,A,
16057,C,C,C,C,C,C,C,C,C,T,C,C,C,C,C,C,C,C,C,C,C,C,C,C,C,C,C,C,C,C,C,C,A,C,
16072,A,A,A,A,A,A,A,A,A,A,A,A,A,A,A,A,A,A,A,A,A,A,A,A,A,A,A,A,A,A,G,A,G,A,
16081,G,G,A,A,G,G,A,A,A,G,A,A,G,A,G,G,A,A,A,A,A,G,G,G,A,G,A,A,A,A,G,A,G,A,
16082,T,T,C,T,T,T,T,T,T,T,T,T,T,T,T,T,T,T,T,T,T,T,T,T,T,T,T,T,T,T,T,T,T,T,
16150,T,T,T,T,T,T,T,T,T,C,T,T,T,T,T,T,T,T,T,T,T,T,T,T,T,T,T,T,T,T,T,T,T,T,
16157,C,C,A,C,C,C,C,C,C,A,C,C,C,C,C,C,C,C,C,C,C,C,C,C,C,C,C,C,C,C,C,A,C,C,
16177,T,T,T,T,T,T,T,T,T,T,T,T,T,T,T,T,T,T,T,T,T,T,T,T,T,T,T,T,T,T,C,T,T,T,
16207,C,C,C,C,C,C,C,C,C,T,C,C,C,C,C,C,C,C,C,C,C,C,C,C,C,C,C,C,C,C,C,C,C,C,
16214,C,C,T,C,C,C,C,C,C,T,C,C,C,C,C,C,C,C,C,C,C,C,C,C,C,C,C,C,C,C,C,T,C,C,
16221,A,G,A,A,A,A,A,A,A,A,A,A,A,A,A,A,A,A,A,A,A,A,A,A,A,G,A,A,A,A,A,A,A,A,
16249,T,T,C,T,T,T,T,T,T,C,T,T,T,T,T,T,T,T,T,T,T,T,T,T,T,T,T,T,T,T,T,C,T,T,
16261,T,T,T,T,T,T,T,T,T,T,T,T,T,T,T,T,T,T,T,T,T,T,T,T,T,T,T,T,T,T,G,T,T,T,
16271,C,C,C,C,T,C,C,C,C,T,C,C,T,C,C,C,C,C,C,C,C,C,C,C,C,C,C,C,C,C,C,C,C,C,
16291,A,A,A,A,A,A,A,A,A,G,A,A,A,A,A,A,A,A,A,A,A,A,A,A,A,A,A,A,A,A,A,A,A,A,
16297,G,G,G,G,G,G,G,G,G,A,G,G,G,G,G,G,G,G,G,G,G,G,G,G,G,G,G,G,G,G,G,G,G,G,
16303,G,G,G,G,G,G,G,G,G,A,G,G,G,G,G,G,G,G,G,G,G,G,G,G,G,G,G,G,G,G,G,G,G,G,
16307,A,A,A,A,A,A,A,A,A,G,A,A,A,A,A,A,A,A,A,A,A,A,A,A,A,A,A,A,A,A,A,A,A,A,
16309,A,A,C,A,A,A,A,A,A,A,A,A,A,A,A,A,A,A,A,A,A,A,A,A,A,A,A,A,A,A,A,C,A,A,
16315,G,G,G,G,G,G,G,G,G,A,G,G,G,G,G,G,G,G,G,G,G,G,G,G,G,G,G,G,G,G,G,G,G,G,
16318,C,C,C,C,C,C,C,C,C,T,C,C,C,C,C,C,C,C,C,C,C,C,C,C,C,C,C,C,C,C,C,C,C,C,
16330,A,A,A,A,A,A,A,A,A,G,A,A,A,A,A,A,A,A,A,A,A,A,A,A,A,A,A,A,A,A,A,A,A,A,
16357,C,C,C,C,C,C,C,C,C,T,C,C,C,C,C,C,C,C,C,C,C,C,C,C,C,C,C,C,C,C,C,C,C,C,
16372,T,T,T,T,T,T,T,T,T,C,T,T,T,T,C,T,T,T,T,T,T,T,T,T,T,T,T,T,T,T,T,T,T,T,
16381,T,T,C,T,T,T,C,C,C,T,C,C,T,C,T,T,C,C,C,C,C,C,T,T,C,T,C,C,C,C,T,C,T,C,
16400,G,G,G,G,G,G,G,G,G,A,G,G,G,G,G,G,G,G,G,G,G,G,G,G,G,G,G,G,G,G,G,G,G,G,
16402,G,G,A,G,G,G,A,A,A,T,A,A,G,A,G,G,A,A,A,A,A,G,G,G,A,G,A,A,A,A,A,A,G,A,
16403,A,A,G,A,A,A,G,G,G,G,G,G,A,G,A,A,G,G,G,G,G,A,A,A,G,A,G,G,G,G,G,G,G,G,
16405,T,T,T,T,T,T,T,T,T,C,T,T,T,T,T,T,T,T,T,T,T,T,T,T,T,T,T,T,T,T,T,T,T,T,
16411,T,T,T,T,T,T,T,T,T,A,T,T,T,T,T,T,T,T,T,T,T,T,T,T,T,T,T,T,T,T,T,T,T,T,
16413,C,C,T,C,C,C,T,T,T,C,T,T,C,T,C,T,T,T,T,T,T,T,T,T,T,C,T,T,T,T,T,T,C,T,
16414,G,G,G,G,G,G,G,G,G,A,G,G,G,G,G,G,G,G,G,G,G,G,G,G,G,G,G,G,G,G,G,G,G,G,
16423,A,A,A,A,A,A,A,A,A,G,A,A,A,A,A,A,A,A,A,A,A,A,A,A,A,A,A,A,A,A,A,A,A,A,
16453,C,C,C,C,C,C,C,C,C,C,C,C,C,C,C,C,C,C,C,C,C,C,C,C,C,C,C,C,C,C,A,C,C,C,
16456,T,T,T,T,T,T,T,T,T,A,T,T,T,T,T,T,T,T,T,T,T,T,T,T,T,T,T,T,T,T,C,T,C,T,
16465,A,A,A,A,A,A,A,A,A,C,A,A,A,A,A,A,A,A,A,A,A,A,A,A,A,A,A,A,A,A,A,A,A,A,
16489,T,T,T,T,T,T,T,T,T,C,T,T,T,T,T,T,T,T,T,T,T,T,T,T,T,T,T,T,T,T,T,T,T,T,
16492,C,A,C,A,C,C,C,C,C,C,C,C,C,C,C,C,C,C,C,C,C,C,C,C,C,A,C,C,C,C,T,C,C,C,
16501,C,C,C,C,C,C,T,T,T,C,T,T,C,T,C,C,T,T,T,T,T,T,C,C,T,C,T,T,C,T,C,C,T,T,
16510,T,C,T,T,T,T,T,T,T,C,T,T,T,T,T,T,T,T,T,T,T,T,T,T,T,C,T,T,T,T,T,T,T,T,
16549,G,G,G,G,G,G,G,G,G,G,G,G,G,G,G,G,G,G,G,G,G,G,G,G,G,A,G,G,A,G,G,G,G,G,
16570,T,T,T,T,T,T,T,T,T,T,T,T,T,T,T,T,T,T,T,T,T,T,T,T,T,T,T,T,T,T,C,T,T,T,
16597,A,G,A,A,A,A,A,A,A,A,A,A,A,A,A,A,A,A,A,A,A,A,A,A,A,G,A,A,A,A,A,A,A,A,
16599,C,G,C,C,C,C,C,C,C,C,C,C,C,C,C,C,C,C,C,C,C,C,C,C,C,G,C,C,C,C,C,C,C,C,
16613,G,G,A,G,G,G,G,G,G,G,G,G,G,G,G,G,G,G,G,G,G,G,G,G,G,G,G,G,G,G,G,G,G,G,
16618,A,A,A,A,A,A,A,A,A,G,A,A,A,A,A,A,A,A,A,A,A,A,A,A,A,A,A,A,A,A,A,A,A,A,
16624,T,A,T,T,T,T,T,T,T,A,T,T,T,T,T,T,T,T,T,T,T,T,T,T,T,A,T,T,T,T,T,T,T,T,
16627,T,T,T,T,T,T,T,T,T,T,T,T,T,T,T,T,T,T,T,T,T,T,T,T,T,T,T,T,T,T,T,T,C,T,
16666,T,T,T,T,T,T,T,T,T,T,T,T,T,T,T,T,T,T,T,T,T,T,T,T,T,T,T,T,T,T,C,T,C,T,
16678,C,T,T,T,T,T,T,T,T,T,T,T,T,T,T,T,T,T,T,T,T,T,T,T,T,T,T,T,T,T,T,T,T,T,
16693,A,A,A,A,A,A,A,A,A,G,A,A,A,A,A,A,A,A,A,A,A,A,A,A,A,A,A,A,A,A,A,A,A,A,
16717,A,A,A,A,A,A,A,A,A,G,A,A,A,A,A,A,A,A,A,A,A,A,A,A,A,A,A,A,A,A,A,A,A,A,
16732,C,T,C,C,C,C,C,C,C,T,C,C,C,C,C,C,C,C,C,C,C,C,C,C,C,T,C,C,C,C,C,C,C,C,
16762,T,T,T,T,T,T,T,T,T,C,T,T,T,T,C,T,T,T,T,T,T,T,T,T,T,T,T,T,T,T,T,T,T,T,
16776,A,A,A,A,A,A,A,A,A,A,A,A,A,A,A,A,A,A,A,A,A,A,A,A,A,A,A,A,A,A,A,A,C,A,
16787,T,T,T,T,T,T,T,T,T,C,T,T,T,T,T,T,T,T,T,T,T,T,T,T,T,T,T,T,T,T,T,T,T,T,
16788,T,T,T,T,T,T,T,T,T,C,T,T,T,T,T,T,T,T,T,T,T,T,T,T,T,T,T,T,T,T,T,T,T,T,
16803,A,A,A,A,A,A,A,A,A,T,A,A,A,A,A,A,A,A,A,A,A,A,A,A,A,A,A,A,A,A,A,A,A,A,
16825,A,A,A,A,A,A,A,A,A,G,A,A,A,A,A,A,A,A,A,A,A,A,A,A,A,A,A,A,A,A,A,A,A,A,
16837,A,A,A,A,A,A,A,A,A,A,A,A,A,A,A,A,A,A,A,A,A,A,A,A,A,A,A,A,A,A,G,A,G,A,
16852,T,C,T,T,T,T,T,T,T,C,T,T,T,T,T,T,T,T,T,T,T,T,T,T,T,C,T,T,T,T,T,T,T,T,
16861,A,A,A,A,A,A,A,A,A,G,A,A,A,A,A,A,A,A,A,A,A,A,A,A,A,A,A,A,A,A,A,A,A,A,
16876,T,T,T,T,T,T,T,T,T,T,T,T,T,T,T,T,T,T,T,T,T,T,T,T,T,T,T,T,T,T,C,T,C,T,
16890,T,C,C,T,T,C,C,C,C,C,C,C,T,C,T,T,C,C,C,C,C,C,T,T,C,C,C,C,T,C,C,C,C,C,
16900,G,A,G,G,G,G,G,G,G,G,G,G,G,G,G,G,G,G,G,G,G,G,G,G,G,A,G,G,G,G,G,G,G,G,
16915,A,G,A,A,A,A,A,A,A,G,A,A,A,A,A,A,A,A,A,A,A,A,A,A,A,G,A,A,A,A,A,A,A,A,
16922,T,C,T,T,T,T,T,T,T,T,T,T,T,T,T,T,T,T,T,T,T,T,T,T,T,C,T,T,T,T,T,T,T,T,
16923,T,T,T,T,T,T,T,T,T,C,T,T,T,T,T,T,T,T,T,T,T,T,T,T,T,T,T,T,T,T,T,T,T,T,
16930,A,A,A,A,A,A,A,A,A,T,A,A,A,A,A,A,A,A,A,A,A,A,A,A,A,A,A,A,A,A,A,A,A,A,
16933,T,T,T,T,T,T,T,T,T,G,T,T,T,T,T,T,T,T,T,T,T,T,T,T,T,T,T,T,T,T,T,T,T,T,
16941,C,C,C,C,C,C,C,C,C,T,C,C,C,C,C,C,C,C,C,C,C,C,C,C,C,C,C,C,C,C,C,C,C,C,
16972,T,C,T,T,T,T,T,T,T,T,T,T,T,T,T,T,T,T,T,T,T,T,T,T,T,C,T,T,T,T,C,T,C,T,
16974,G,A,G,G,G,G,G,G,G,G,G,G,G,G,G,G,G,G,G,G,G,G,G,G,G,A,G,G,G,G,G,G,G,G,
16975,C,C,C,C,C,C,C,C,C,G,C,C,C,C,C,C,C,C,C,C,C,C,C,C,C,C,C,C,C,C,C,C,C,C,
16978,T,G,T,T,T,T,T,T,T,G,T,T,T,T,T,T,T,T,T,T,T,T,T,T,T,G,T,T,T,T,T,T,T,T,
16986,T,T,T,T,T,T,T,T,T,T,T,T,T,T,T,T,T,T,T,T,T,T,T,T,T,T,T,T,T,T,T,C,T,T,
16987,T,T,T,T,T,T,T,T,T,T,T,T,T,T,T,T,T,T,T,T,T,T,T,T,T,T,T,T,T,T,C,T,C,T,
17000,A,A,A,A,A,A,A,A,A,G,A,A,A,A,A,A,A,A,A,A,A,A,A,A,A,A,A,A,A,A,A,A,A,A,
17020,A,A,T,A,A,T,T,T,T,T,T,T,A,T,A,A,T,T,T,T,T,T,A,A,T,A,T,T,A,T,T,T,T,T,
17071,A,A,A,A,A,A,A,A,A,G,A,A,A,A,A,A,A,A,A,A,A,A,A,A,A,A,A,A,A,A,A,A,A,A,
17077,G,G,G,G,G,A,G,G,G,G,G,G,G,G,G,A,G,G,G,G,G,G,A,A,G,G,G,G,G,G,G,G,G,G,
17081,T,T,T,T,T,T,T,T,T,C,T,T,T,T,T,T,T,T,T,T,T,T,T,T,T,T,T,T,T,T,T,T,T,T,
17108,T,T,T,T,T,T,T,T,T,C,T,T,T,T,T,T,T,T,T,T,T,T,T,T,T,T,T,T,T,T,T,T,T,T,
17110,C,C,C,C,C,C,C,C,C,T,C,C,C,C,C,C,C,C,C,C,C,C,C,C,C,C,C,C,C,C,C,C,C,C,
17119,G,G,G,G,G,G,G,G,G,G,G,G,G,G,G,A,G,G,G,G,G,A,A,A,G,G,G,G,G,G,G,G,G,G,
17124,G,G,G,G,G,G,G,G,G,A,G,G,G,G,G,G,G,G,G,G,G,G,G,G,G,G,G,G,G,G,G,G,G,G,
17125,C,T,T,C,C,T,T,T,T,C,T,T,C,T,C,C,T,T,T,T,T,T,C,C,T,T,T,T,T,T,T,T,T,T,
17129,C,C,C,C,C,C,C,C,C,T,C,C,C,C,C,C,C,C,C,C,C,C,C,C,C,C,C,C,C,C,C,C,C,C,
17152,T,C,C,T,T,T,T,T,T,A,T,T,T,T,T,T,T,T,T,T,T,T,T,T,T,C,T,T,C,T,T,C,T,T,
17161,T,T,T,T,T,T,T,T,T,T,T,T,T,T,T,T,T,T,T,T,T,T,T,T,T,T,T,T,T,T,C,T,C,T,
17177,T,T,T,T,T,T,T,T,T,C,T,T,T,T,T,T,T,T,T,T,T,T,T,T,T,T,T,T,T,T,T,T,T,T,
17185,A,G,A,A,A,A,A,A,A,A,A,A,A,A,A,A,A,A,A,A,A,A,A,A,A,G,A,A,G,A,G,G,G,A,
17190,G,G,G,G,G,G,G,G,G,A,G,G,G,G,G,G,G,G,G,G,G,G,G,G,G,G,G,G,G,G,G,G,G,G,
17212,T,T,T,T,T,T,T,T,T,C,T,T,T,T,T,T,T,T,T,T,T,T,T,T,T,T,T,T,T,T,T,T,T,T,
17218,G,G,G,G,G,G,G,G,G,A,G,G,G,G,G,G,G,G,G,G,G,G,G,G,G,G,G,G,G,G,G,G,G,G,
17242,G,A,A,A,G,A,A,A,A,A,A,A,G,A,A,A,A,A,A,A,A,A,A,A,A,A,A,A,A,A,A,A,A,A,
17260,G,G,G,G,G,G,G,G,G,A,G,G,G,G,G,G,G,G,G,G,G,G,G,G,G,G,G,G,G,G,G,G,G,G,
17273,G,A,A,G,G,G,G,G,G,G,G,A,G,G,G,G,G,G,G,G,G,G,G,G,A,A,A,A,A,G,G,A,G,A,
17275,T,T,T,T,T,T,T,T,T,C,T,T,T,T,T,T,T,T,T,T,T,T,T,T,T,T,T,T,T,T,T,T,T,T,
17276,C,C,C,C,C,C,C,C,C,A,C,C,C,C,C,C,C,C,C,C,C,C,C,C,C,C,C,C,C,C,C,C,C,C,
17284,T,T,T,T,T,T,T,T,T,C,T,T,T,T,T,T,T,T,T,T,T,T,T,T,T,T,T,T,T,T,T,T,T,T,
17314,G,G,G,G,G,G,G,G,G,G,G,G,G,G,G,G,G,G,G,G,G,G,G,G,G,G,G,G,G,G,A,G,A,G,
17320,G,G,G,G,G,G,G,G,G,A,G,G,G,G,G,G,G,G,G,G,G,G,G,G,G,G,G,G,G,G,G,G,G,G,
17338,A,A,A,A,A,A,A,A,A,C,A,A,A,A,A,A,A,A,A,A,A,A,A,A,A,A,A,A,A,A,A,A,A,A,
17347,G,G,G,G,G,G,G,G,G,A,G,G,G,G,G,G,G,G,G,G,G,G,G,G,G,G,G,G,G,G,G,G,G,G,
17356,A,A,A,A,A,A,A,A,A,G,A,A,A,A,A,A,A,A,A,A,A,A,A,A,A,A,A,A,A,A,A,A,A,A,
17377,A,G,G,G,A,G,G,G,G,A,G,G,A,G,G,G,G,G,G,G,G,G,G,G,G,G,G,G,G,G,G,G,G,G,
17403,T,T,T,T,T,T,T,T,T,C,T,T,T,T,T,T,T,T,T,T,T,T,T,T,T,T,T,T,T,T,T,T,T,T,
17440,T,T,T,T,T,T,C,C,C,C,C,C,T,C,T,T,C,C,C,C,C,C,T,T,C,T,C,C,T,C,T,T,T,C,
17443,A,A,A,T,A,A,T,T,T,A,T,T,A,T,A,A,T,T,T,T,T,A,A,A,T,A,T,T,A,T,A,A,A,T,
17461,T,T,T,T,T,T,T,T,T,C,T,T,T,T,T,T,T,T,T,T,T,T,T,T,T,T,T,T,T,T,T,T,T,T,
17466,T,T,T,T,T,T,T,T,T,T,T,T,T,T,A,T,T,T,T,T,T,T,T,T,T,T,T,T,T,T,T,T,T,T,
17491,T,T,T,T,T,T,T,T,T,G,T,T,T,T,T,T,T,T,T,T,T,T,T,T,T,T,T,T,T,T,T,T,T,T,
17494,T,T,T,T,T,T,T,T,T,T,T,T,T,T,T,T,T,T,T,T,T,C,T,T,T,T,T,T,T,T,T,T,T,T,
17515,G,G,G,G,G,G,G,G,G,A,G,G,G,G,G,G,G,G,G,G,G,G,G,G,G,G,G,G,G,G,G,G,G,G,
17516,G,G,G,G,G,G,G,G,G,G,G,G,G,G,G,G,G,G,G,G,G,A,G,G,G,G,G,G,G,G,G,G,G,G,
17534,G,G,G,G,G,G,G,G,G,G,G,G,G,G,G,G,G,G,G,G,G,G,G,G,G,G,G,G,G,G,A,G,G,G,
17535,C,C,C,C,C,C,C,C,C,A,C,C,C,C,C,C,C,C,C,C,C,C,C,C,C,C,C,C,C,C,C,C,C,C,
17541,G,G,G,G,G,G,G,G,G,G,G,G,G,G,G,A,G,G,G,G,G,G,A,A,G,G,G,G,G,G,G,G,G,G,
17554,T,C,C,C,T,T,C,C,C,C,C,C,T,C,C,T,C,C,C,C,C,C,T,T,C,C,C,C,C,C,C,C,C,C,
17555,C,C,C,C,C,C,C,C,C,C,C,C,C,C,C,C,C,C,C,C,C,C,C,C,C,C,C,C,C,C,C,C,T,C,
17560,G,G,G,G,G,G,G,G,G,A,G,G,G,G,G,G,G,G,G,G,G,G,G,G,G,G,G,G,G,G,G,G,G,G,
17563,A,A,A,A,A,A,A,A,A,G,A,A,A,A,A,A,A,A,A,A,A,A,A,A,A,A,A,A,A,A,A,A,A,A,
17568,T,T,T,T,T,T,T,T,T,T,T,T,T,T,T,T,T,T,T,T,T,T,T,T,T,T,T,T,T,T,C,T,C,T,
17577,C,T,T,T,C,C,T,T,T,T,T,T,C,T,T,C,T,T,T,T,T,T,C,C,T,T,T,T,T,T,T,T,T,T,
17584,G,G,G,G,G,G,G,G,G,A,G,G,G,G,G,G,G,G,G,G,G,G,G,G,G,G,G,G,G,G,G,G,G,G,
17596,T,T,T,T,T,T,T,T,T,C,T,T,T,T,T,T,T,T,T,T,T,T,T,T,T,T,T,T,T,T,T,T,T,T,
17608,A,A,A,A,A,A,A,A,A,G,A,A,A,A,A,A,A,A,A,A,A,A,A,A,A,A,A,A,A,A,G,A,G,A,
17614,A,A,A,A,A,A,A,A,A,G,A,A,-,A,A,A,A,A,A,A,A,A,A,A,A,A,A,A,A,A,A,A,A,A,
17623,C,C,C,C,C,C,C,C,C,T,C,C,C,C,C,C,C,C,C,C,C,C,C,C,C,C,C,C,C,C,C,T,C,C,
17629,T,T,T,T,T,T,T,T,T,C,T,T,T,T,T,T,T,T,T,T,T,T,T,T,T,T,T,T,T,T,T,T,T,T,
17638,C,C,C,C,C,C,C,C,C,T,C,C,C,C,C,C,C,C,C,C,C,C,C,C,C,C,C,C,C,C,C,C,C,C,
17650,A,A,A,A,A,A,A,A,A,C,A,A,A,A,A,A,A,A,A,A,A,A,A,A,A,A,A,A,A,A,T,A,T,A,
17701,G,G,G,G,G,G,G,G,G,T,G,G,G,G,G,G,G,G,G,G,G,G,G,G,G,G,G,G,G,G,G,G,G,G,
17706,A,A,A,A,A,A,A,A,A,G,A,A,A,A,A,A,A,A,A,A,A,A,A,A,A,A,A,A,A,A,A,A,A,A,
17710,T,T,T,T,T,T,T,T,T,C,T,T,T,T,T,T,T,T,T,T,T,T,T,T,T,T,T,T,T,T,T,T,T,T,
17713,A,A,A,A,A,A,A,A,A,C,A,A,A,A,A,A,A,A,A,A,A,A,A,A,A,A,A,A,A,A,A,A,A,A,
17719,G,G,G,G,G,G,G,G,G,A,G,G,G,G,G,G,G,G,G,G,G,G,G,G,G,G,G,G,G,G,G,G,G,G,
17720,C,C,C,C,C,C,C,C,C,C,C,C,C,C,C,C,C,C,C,C,C,C,C,C,C,C,C,C,C,C,C,C,A,C,
17721,C,C,C,C,C,C,C,C,C,T,C,C,C,C,C,C,C,C,C,C,C,C,C,C,C,C,C,C,C,C,C,C,C,C,
17739,A,A,A,A,A,A,A,A,A,G,A,A,A,A,A,A,A,A,A,A,A,A,A,A,A,A,A,A,A,A,A,A,A,A,
17740,T,C,C,T,T,T,T,T,T,T,T,T,T,T,T,T,T,T,T,T,T,T,T,T,T,C,T,T,T,T,T,C,T,T,
17751,T,T,T,T,T,T,T,T,T,C,T,T,T,T,T,T,T,T,T,T,T,T,T,T,T,T,T,T,T,T,T,T,T,T,
17778,C,C,C,C,C,C,C,C,C,G,C,C,C,C,C,C,C,C,C,C,C,C,C,C,C,C,C,C,C,C,G,C,G,C,
17779,T,T,T,T,T,T,T,T,T,C,T,T,T,T,T,T,T,T,T,T,T,T,T,T,T,T,T,T,T,T,T,T,T,T,
17809,G,G,G,G,G,G,G,G,G,T,G,G,G,G,G,G,G,G,G,G,G,G,G,G,G,G,G,G,G,G,G,G,G,G,
17810,C,C,C,C,C,C,C,C,C,T,C,C,C,C,C,C,C,C,C,C,C,C,C,C,C,C,C,C,C,C,C,C,C,C,
17813,G,G,G,G,G,G,G,G,G,A,G,G,G,G,G,G,G,G,G,G,G,G,G,G,G,G,G,G,G,G,A,G,A,G,
17830,C,C,C,C,C,C,C,C,C,C,C,C,C,C,C,C,C,C,C,C,C,C,C,C,C,C,C,C,C,C,T,C,T,C,
17837,T,T,T,T,T,T,T,T,T,C,T,T,T,T,T,T,T,T,T,T,T,T,T,T,T,T,T,T,T,T,T,T,T,T,
17843,A,A,A,A,A,A,A,A,A,G,A,A,A,A,A,A,A,A,A,A,A,A,A,A,A,A,A,A,A,A,A,A,A,A,
17889,C,C,C,C,C,C,C,C,C,T,C,C,C,C,C,C,C,C,C,C,C,C,C,C,C,C,C,C,C,C,C,C,C,C,
17909,G,G,G,A,G,G,A,A,A,A,A,A,G,A,G,G,A,A,A,A,A,A,G,G,A,G,A,A,G,A,A,G,A,A,
17916,A,A,A,A,A,A,A,A,A,G,A,A,A,A,A,A,A,A,A,A,A,A,A,A,A,A,A,A,A,A,A,A,A,A,
17942,A,A,A,A,A,A,A,A,A,G,A,A,A,A,A,A,A,A,A,A,A,A,A,A,A,A,A,A,A,A,A,A,A,A,
17951,A,A,A,A,A,A,A,A,A,A,A,A,A,A,A,A,A,A,A,A,A,A,A,A,A,A,A,A,A,A,G,A,G,A,
17953,T,T,T,T,T,T,T,T,T,C,T,T,T,T,T,T,T,T,T,T,T,T,T,T,T,T,T,T,T,T,C,T,C,T,
17969,T,T,T,T,T,T,T,T,T,C,T,T,T,T,T,T,T,T,T,T,T,T,T,T,T,T,T,T,T,T,T,T,T,T,
17984,A,A,A,A,A,A,A,A,A,C,A,A,A,A,A,A,A,A,A,A,A,A,A,A,A,A,A,A,A,A,A,A,A,A,
17993,A,A,A,A,A,A,A,A,A,G,A,A,A,A,A,A,A,A,A,A,A,A,A,A,A,A,A,A,A,A,A,A,A,A,
18020,C,C,C,C,C,T,C,C,C,C,C,C,C,C,C,C,C,C,C,C,C,C,C,C,C,C,C,C,C,C,C,C,C,C,
18026,A,A,A,A,A,A,A,A,A,C,A,A,A,A,A,A,A,A,A,A,A,A,A,A,A,A,A,A,A,A,A,A,A,A,
18059,C,C,C,C,C,C,C,C,C,T,C,C,C,C,C,C,C,C,C,C,C,C,C,C,C,C,C,C,C,C,C,C,C,C,
18068,T,T,T,T,T,T,C,C,C,T,C,C,T,C,T,T,C,C,C,C,C,T,T,T,C,T,C,C,T,C,T,T,T,C,
18074,C,C,C,C,C,C,C,C,C,T,C,C,C,C,C,C,C,C,C,C,C,C,C,C,C,C,C,C,C,C,T,C,T,C,
18131,A,A,A,A,A,A,A,A,A,G,A,A,A,A,A,A,A,A,A,A,A,A,A,A,A,A,A,A,A,A,A,A,A,A,
18154,C,C,C,C,C,C,C,C,C,T,C,C,C,C,C,C,C,C,C,C,C,C,C,C,C,C,C,C,C,C,C,C,C,C,
18165,C,C,C,C,C,C,C,C,C,C,C,C,C,C,C,C,C,C,C,C,C,C,C,C,C,C,C,C,C,C,T,C,C,T,
18185,C,T,T,C,C,C,C,C,C,C,C,C,C,C,C,C,C,C,C,C,C,C,C,C,C,T,C,C,C,C,C,C,C,C,
18204,T,T,T,T,T,T,T,T,T,A,T,T,T,T,T,T,T,T,T,T,T,T,T,T,T,T,T,T,T,T,T,T,T,T,
18205,C,C,C,C,C,C,C,C,C,T,C,C,C,C,C,C,C,C,C,C,C,C,C,C,C,C,C,C,C,C,C,C,C,C,
18209,T,T,T,T,T,T,T,T,T,C,T,T,T,T,T,T,T,T,T,T,T,T,T,T,T,T,T,T,T,T,T,T,T,T,
18210,A,A,A,A,A,A,A,A,A,C,A,A,A,A,A,A,A,A,A,A,A,A,A,A,A,A,A,A,A,A,A,A,A,A,
18219,G,T,T,T,G,G,T,T,T,T,T,T,G,T,G,G,T,T,T,T,T,G,G,G,T,T,T,T,T,T,T,G,T,T,
18230,G,G,G,G,G,G,G,G,G,T,G,G,G,G,G,G,G,G,G,G,G,G,G,G,G,G,G,G,G,G,G,G,G,G,
18231,A,G,G,G,A,A,G,G,G,G,G,G,A,G,A,A,G,G,G,G,G,G,A,A,G,G,G,G,G,G,A,G,A,G,
18232,A,A,A,A,A,A,A,A,A,G,A,A,A,A,A,A,A,A,A,A,A,A,A,A,A,A,A,A,A,A,A,A,A,A,
18266,T,T,T,T,T,T,T,T,T,C,T,T,T,T,T,T,T,T,T,T,T,T,T,T,T,T,T,T,T,T,T,T,T,T,
18281,C,C,C,C,C,C,C,C,C,T,C,C,C,C,C,C,C,C,C,C,C,C,C,C,C,C,C,C,C,C,C,C,C,C,
18289,G,G,G,G,G,G,G,G,G,A,G,G,G,G,G,G,G,G,G,G,G,G,G,G,G,G,G,G,G,G,G,G,G,G,
18294,A,C,A,A,A,A,A,A,A,C,A,A,A,A,C,A,A,A,A,A,A,C,A,A,A,C,A,A,C,A,C,C,C,A,
18295,C,C,C,C,C,C,C,C,C,T,C,C,C,C,C,C,C,C,C,C,C,C,C,C,C,C,C,C,C,C,C,C,C,C,
18298,T,T,T,T,T,T,T,T,T,C,T,T,T,T,T,T,T,T,T,T,T,T,T,T,T,T,T,T,T,T,T,T,T,T,
18301,A,A,A,A,A,A,A,A,A,G,A,A,A,A,A,A,A,A,A,A,A,A,A,A,A,A,A,A,A,A,A,A,A,A,
18308,T,T,T,T,T,T,T,T,T,C,T,T,T,T,T,T,T,T,T,T,T,T,T,T,T,T,T,T,T,T,T,T,T,T,
18311,A,A,A,A,A,A,A,A,A,T,A,A,A,A,A,A,A,A,A,A,A,A,A,A,A,A,A,A,A,A,A,A,A,A,
18318,C,C,A,A,C,C,A,A,A,T,A,A,C,A,C,A,A,A,A,A,A,A,A,A,A,C,A,A,C,A,C,A,C,A,
18319,A,A,A,A,A,A,A,A,A,G,A,A,A,A,A,A,A,A,A,A,A,A,A,A,A,A,A,A,A,A,A,A,A,A,
18330,C,C,C,C,C,C,C,C,C,C,C,C,C,C,C,C,C,C,C,C,C,C,C,C,C,C,C,C,C,C,C,C,T,C,
18348,C,C,C,C,C,C,C,C,C,T,C,C,C,C,T,C,C,C,C,C,C,C,C,C,C,C,C,C,C,C,C,C,C,C,
18364,G,G,G,G,G,T,G,G,G,G,G,G,G,A,G,G,G,G,G,G,G,G,G,G,G,G,G,G,G,G,G,G,G,G,
18369,A,A,A,A,A,A,A,A,A,A,A,A,A,A,A,A,A,A,A,A,A,A,A,A,A,A,A,A,A,A,G,A,G,A,
18381,T,T,T,T,T,T,T,T,T,C,T,T,T,T,T,T,T,T,T,T,T,T,T,T,T,T,T,T,T,T,T,T,T,T,
18387,C,C,C,C,C,C,C,C,C,G,C,C,C,C,C,C,C,C,C,C,C,C,C,C,C,C,C,C,C,C,C,C,C,C,
18390,T,T,T,T,T,T,T,T,T,T,T,T,T,T,T,T,T,T,T,T,T,T,T,T,T,T,T,T,T,T,T,T,G,T,
18394,T,T,T,T,T,T,T,T,T,C,T,T,T,T,T,T,T,T,T,T,T,T,T,T,T,T,T,T,T,T,T,T,T,T,
18397,A,A,A,A,A,A,A,A,A,G,A,A,A,A,A,A,A,A,A,A,A,A,A,A,A,A,A,A,A,A,A,A,A,A,
18410,T,T,T,T,T,T,T,T,T,T,T,T,T,T,T,T,T,T,T,T,T,T,T,T,T,T,T,T,T,T,C,T,T,T,
18411,T,T,T,T,T,T,T,T,T,C,T,T,T,T,T,T,T,T,T,T,T,T,T,T,T,T,T,T,T,T,T,T,T,T,
18436,G,A,A,A,G,G,A,A,A,A,A,A,G,A,A,G,A,A,A,A,A,A,G,G,A,A,A,A,A,A,A,A,A,A,
18453,T,T,T,T,T,T,T,T,T,C,T,T,T,T,T,T,T,T,T,T,T,T,T,T,T,T,T,T,T,T,T,T,T,T,
18459,T,T,T,T,T,T,T,T,T,T,T,T,T,T,T,T,T,T,T,T,T,T,T,T,T,T,T,T,T,T,T,T,C,T,
18471,T,T,T,T,T,T,T,T,T,T,T,T,T,T,T,T,T,T,T,T,T,T,T,T,T,T,T,T,T,T,T,T,A,T,
18473,G,G,G,G,G,G,G,G,R,G,G,G,G,G,G,G,G,G,G,G,G,G,G,G,G,G,G,G,G,G,G,G,G,G,
18492,C,C,C,C,C,C,C,C,C,C,C,C,C,C,C,C,C,C,C,C,C,C,C,C,C,C,C,C,C,C,T,C,T,C,
18510,C,C,C,C,C,C,C,C,C,C,C,C,C,C,C,C,C,C,C,C,C,C,C,C,C,C,C,C,C,C,T,C,T,C,
18519,A,A,A,A,A,A,A,A,A,G,A,A,A,A,A,A,A,A,A,A,A,A,A,A,A,A,A,A,A,A,A,A,A,A,
18522,C,C,C,C,C,C,C,C,C,C,C,C,C,C,C,C,C,C,C,C,C,A,C,C,C,C,C,C,C,C,C,C,C,C,
18546,C,C,C,C,C,C,C,C,C,T,C,C,C,C,C,C,C,C,C,C,C,C,C,C,C,C,C,C,C,C,C,C,C,C,
18578,G,G,G,G,G,G,G,G,G,A,G,G,G,G,G,G,G,G,G,G,G,G,G,G,G,G,G,G,G,G,G,G,G,G,
18606,T,T,T,T,T,T,T,T,T,A,T,T,T,T,T,T,T,T,T,T,T,T,T,T,T,T,T,T,T,T,T,T,T,T,
18609,A,A,A,A,A,A,C,C,C,A,A,A,A,C,A,A,A,A,A,A,C,A,A,A,A,A,A,A,A,A,A,A,A,A,
18639,A,C,A,C,A,A,C,C,C,T,C,C,A,C,C,A,C,C,C,C,C,C,A,A,C,C,C,C,A,C,A,C,A,C,
18642,T,T,T,T,T,T,T,T,T,C,T,T,T,T,T,T,T,T,T,T,T,T,T,T,T,T,T,T,T,T,T,T,T,T,
18675,A,A,A,A,A,A,A,A,A,A,A,A,A,A,A,A,A,A,A,A,A,A,A,A,A,A,A,A,A,A,G,A,G,A,
18684,G,A,G,G,G,G,G,G,G,G,G,G,G,G,G,G,G,G,G,G,G,G,G,G,G,A,G,G,G,G,G,G,G,G,
18690,G,G,G,G,G,G,G,G,G,A,G,G,G,G,G,G,G,G,G,G,G,G,G,G,G,G,G,G,G,G,G,G,G,G,
18705,A,A,A,A,A,A,A,A,A,G,A,A,A,A,A,A,A,A,A,A,A,A,A,A,A,A,A,A,A,A,A,A,A,A,
18717,C,C,C,C,C,C,C,C,C,T,C,C,C,C,C,C,C,C,C,C,C,C,C,C,C,C,C,C,C,C,C,C,C,C,
18720,A,A,A,A,A,A,A,A,A,G,A,A,A,A,A,A,A,A,A,A,A,A,A,A,A,A,A,A,A,A,A,A,A,A,
18721,G,G,G,G,G,G,G,G,G,A,G,G,G,G,G,G,G,G,G,G,G,G,G,G,G,G,G,G,G,G,G,G,G,G,
18744,C,C,C,C,C,C,C,C,C,A,C,C,C,C,C,C,C,C,C,C,C,C,C,C,C,C,C,C,C,C,C,C,C,C,
18750,C,C,C,C,C,C,C,C,C,T,C,C,C,C,C,C,C,C,C,C,C,C,C,C,C,C,C,C,C,C,C,C,C,C,
18755,T,T,A,T,T,T,T,T,T,G,T,T,T,T,T,T,T,T,T,T,T,T,T,T,T,T,T,T,T,T,A,T,A,T,
18756,G,G,G,G,G,G,G,G,G,T,G,G,G,G,G,G,G,G,G,G,G,G,G,G,G,G,G,G,G,G,G,G,G,G,
18776,T,T,T,T,T,T,T,T,T,C,T,T,T,T,T,T,T,T,T,T,T,T,T,T,T,T,T,T,T,T,T,T,T,T,
18780,T,C,T,C,T,T,C,C,C,T,C,C,T,C,T,T,C,C,C,C,C,C,T,T,C,C,C,C,C,C,T,C,T,C,
18825,C,C,C,C,C,C,C,C,C,C,C,C,C,C,T,C,C,C,C,C,C,C,C,C,C,C,C,C,C,C,C,C,C,C,
18852,T,T,T,T,T,T,T,T,T,A,T,T,T,T,T,T,T,T,T,T,T,T,T,T,T,T,T,T,T,T,T,T,T,T,
18857,T,T,T,T,T,T,T,T,T,C,T,T,T,T,T,T,T,T,T,T,T,T,T,T,T,T,T,T,T,T,T,T,T,T,
18869,G,G,G,G,G,G,G,G,G,G,G,G,G,G,T,G,G,G,G,G,G,G,G,G,G,G,G,G,G,G,G,G,G,G,
18888,C,C,C,C,C,C,C,C,C,C,C,C,C,C,C,C,C,C,C,C,C,C,C,C,C,C,C,C,C,C,T,C,T,C,
18890,G,G,G,G,G,G,G,G,G,A,G,G,G,G,G,G,G,G,G,G,G,G,G,G,G,G,G,G,G,G,G,G,G,G,
18899,C,C,C,C,C,C,C,C,C,T,C,C,C,C,C,C,C,C,C,C,C,C,C,C,C,C,C,C,C,C,C,C,C,C,
18923,C,C,C,C,C,C,C,C,C,A,C,C,C,C,C,C,C,C,C,C,C,C,C,C,C,C,C,C,C,C,C,C,C,C,
18927,A,A,A,A,A,A,A,A,A,G,A,A,A,A,A,A,A,A,A,A,A,A,A,A,A,A,A,A,A,A,A,A,A,A,
18932,T,T,T,T,T,T,T,T,T,C,T,T,T,T,T,T,T,T,T,T,T,T,T,T,T,T,T,T,T,T,T,T,T,T,
18942,T,T,T,T,T,T,T,T,T,C,T,T,T,T,T,T,T,T,T,T,T,T,T,T,T,T,T,T,T,T,T,T,T,T,
18943,T,T,T,T,T,T,T,T,T,C,T,T,T,T,T,T,T,T,T,T,T,T,T,T,T,T,T,T,T,T,T,T,T,T,
18944,T,T,T,T,T,T,T,T,T,C,T,T,T,T,T,T,T,T,T,T,T,T,T,T,T,T,T,T,T,T,T,T,T,T,
18947,C,C,C,C,C,C,C,C,C,T,C,C,C,C,C,C,C,C,C,C,C,C,C,C,C,C,C,C,C,C,C,C,C,C,
18950,T,T,T,T,T,T,T,T,T,C,T,T,T,T,T,T,T,T,T,T,T,T,T,T,T,T,T,T,T,T,T,T,T,T,
18960,C,C,C,C,C,C,C,C,C,T,C,C,C,C,C,C,C,C,C,C,C,C,C,C,C,C,C,C,C,C,C,C,C,C,
18980,T,T,T,T,T,T,T,T,T,G,T,T,T,T,T,T,T,T,T,T,T,T,T,T,T,T,T,T,T,T,T,T,T,T,
19004,A,G,A,G,A,A,G,G,G,C,G,G,A,G,G,A,G,G,G,G,G,G,A,A,G,G,G,G,G,G,G,G,G,G,
19011,G,G,G,G,G,G,G,G,G,A,G,G,G,G,G,G,G,G,G,G,G,G,G,G,G,G,G,G,G,G,G,G,G,G,
19038,T,T,T,T,T,T,T,T,T,C,T,T,T,T,T,T,T,T,T,T,T,T,T,T,T,T,T,T,T,T,T,T,T,T,
19039,A,A,A,A,A,A,A,A,A,A,A,A,A,A,A,A,A,A,A,A,A,A,A,A,A,A,A,A,A,A,A,A,G,A,
19040,A,A,A,A,A,A,A,A,A,G,A,A,A,A,A,A,A,A,A,A,A,A,A,A,A,A,A,A,A,A,A,A,A,A,
19061,C,C,C,C,C,C,C,C,C,T,C,C,C,C,C,C,C,C,C,C,C,C,C,C,C,C,C,C,C,C,C,C,C,C,
19074,T,T,C,C,T,T,T,T,T,C,T,T,T,T,C,T,T,T,T,T,T,T,T,T,T,T,T,T,T,T,T,T,T,T,
19095,A,A,A,A,A,A,A,A,A,G,A,A,A,A,A,A,A,A,A,A,A,A,A,A,A,A,A,A,A,A,A,A,A,A,
19116,G,G,G,G,G,G,G,G,G,A,G,G,G,G,G,G,G,G,G,G,G,G,G,G,G,G,G,G,G,G,G,G,G,G,
19118,T,T,T,C,T,T,T,T,T,C,T,T,T,T,C,T,T,T,T,T,T,T,T,T,T,T,T,T,T,T,T,T,T,T,
19122,C,C,C,C,C,C,C,C,C,C,C,C,C,C,C,C,C,C,C,C,C,C,C,C,C,C,C,C,C,C,T,C,T,C,
19134,C,C,C,C,C,C,C,C,C,T,C,C,C,C,C,C,C,C,C,C,C,C,C,C,C,C,C,C,C,C,C,C,C,C,
19143,G,G,G,G,G,G,G,G,G,A,G,G,G,G,A,G,G,G,G,G,G,G,G,G,G,G,G,G,G,G,A,G,A,G,
19146,T,T,T,T,T,T,T,T,T,C,T,T,T,T,T,T,T,T,T,T,T,T,T,T,T,T,T,T,T,T,T,T,T,T,
19161,T,T,T,T,T,T,T,T,T,C,T,T,T,T,T,T,T,T,T,T,T,T,T,T,T,T,T,T,T,T,T,T,T,T,
19167,G,G,G,G,G,G,G,G,G,G,G,G,G,G,G,G,G,G,G,G,G,G,G,G,G,G,G,G,G,G,A,G,A,G,
19191,A,A,A,A,A,A,A,A,A,G,A,A,A,A,A,A,A,A,A,A,A,A,A,A,A,A,A,A,A,A,A,A,A,A,
19200,C,C,C,C,C,C,C,C,C,T,C,C,C,C,C,C,C,C,C,C,C,C,C,C,C,C,C,C,C,C,C,C,C,C,
19218,G,G,A,G,G,G,G,G,G,A,G,G,G,G,A,G,G,G,G,G,G,G,G,G,G,G,G,G,G,G,G,G,G,G,
19224,G,G,G,G,G,A,G,G,G,A,G,G,G,G,G,G,G,G,G,G,G,G,G,G,G,G,G,G,G,G,G,G,G,G,
19260,A,A,A,A,A,A,A,A,A,C,A,A,A,A,A,A,A,A,A,A,A,A,A,A,A,A,A,A,A,A,A,A,A,A,
19275,G,G,G,G,G,G,G,G,G,A,G,G,G,G,G,G,G,G,G,G,G,G,G,G,G,G,G,G,G,G,G,G,G,G,
19276,C,C,C,C,C,C,C,C,C,T,C,C,C,C,C,C,C,C,C,C,C,C,C,C,C,C,C,C,C,C,C,C,C,C,
19278,C,C,C,C,C,C,C,C,C,T,C,C,C,C,C,C,C,C,C,C,C,C,C,C,C,C,C,C,C,C,C,C,C,C,
19323,A,A,A,A,A,A,A,A,A,C,A,A,A,A,A,A,A,A,A,A,A,A,A,A,A,A,A,A,A,A,A,A,A,A,
19351,C,C,C,C,C,C,C,C,C,T,C,C,C,C,C,C,C,C,C,C,C,C,C,C,C,C,C,C,C,C,C,C,C,C,
19353,T,T,T,T,T,T,T,T,T,A,T,T,T,T,T,T,T,T,T,T,T,T,T,T,T,T,T,T,T,T,T,T,T,T,
19378,A,A,A,A,A,A,A,A,A,A,A,A,G,A,A,A,A,A,A,A,A,A,A,A,A,A,A,A,A,A,A,A,A,A,
19398,T,T,T,T,T,T,T,T,T,C,T,T,T,T,T,T,T,T,T,T,T,T,T,T,T,T,T,T,T,T,T,T,T,T,
19400,C,C,C,C,C,C,C,C,C,C,C,C,C,C,T,C,C,C,C,C,C,C,C,C,C,C,C,C,C,C,C,C,C,C,
19401,C,C,C,C,C,C,C,C,C,T,C,C,C,C,C,C,C,C,C,C,C,C,C,C,C,C,C,C,C,C,C,C,C,C,
19404,A,A,A,A,A,A,A,A,A,T,A,A,A,A,A,A,A,A,A,A,A,A,A,A,A,A,A,A,A,A,A,A,A,A,
19413,G,G,A,G,G,G,G,G,G,G,G,G,G,G,G,G,G,G,G,G,G,G,G,G,G,G,G,G,G,G,A,G,A,G,
19422,T,T,T,T,T,T,T,T,T,A,T,T,T,T,T,T,T,T,T,T,T,T,T,T,T,T,T,T,T,T,T,T,T,T,
19446,T,T,T,T,T,T,T,T,T,C,T,T,T,T,T,T,T,T,T,T,T,T,T,T,T,T,T,T,T,T,T,T,T,T,
19455,G,G,G,G,G,G,G,G,G,A,G,G,G,G,G,G,G,G,G,G,G,G,G,G,G,G,G,G,G,G,A,G,A,G,
19477,T,T,T,T,T,T,T,T,T,C,T,T,T,T,T,T,T,T,T,T,T,T,T,T,T,T,T,T,T,T,T,T,T,T,
19478,T,T,T,T,T,T,T,T,T,T,T,T,T,T,T,T,T,T,T,T,T,T,T,T,T,T,T,T,T,T,C,T,C,T,
19494,A,A,A,A,A,A,A,A,A,G,A,A,A,A,A,A,A,A,A,A,A,A,A,A,A,A,A,A,A,A,A,A,A,A,
19505,A,A,A,A,A,A,A,A,A,G,A,A,A,A,A,A,A,A,A,A,A,A,A,A,A,A,A,A,A,A,A,A,A,A,
19506,G,G,G,G,G,G,G,G,G,A,A,A,G,G,A,G,A,A,A,A,G,G,G,G,A,G,A,A,G,A,A,G,A,A,
19513,T,T,T,T,T,T,T,T,T,C,T,T,T,T,T,T,T,T,T,T,T,T,T,T,T,T,T,T,T,T,T,T,T,T,
19515,A,A,A,A,A,A,A,A,A,G,A,A,A,A,A,A,A,A,A,A,A,A,A,A,A,A,A,A,A,A,A,A,A,A,
19527,A,A,A,A,A,A,A,A,A,G,A,A,A,A,G,A,A,A,A,A,A,A,A,A,A,A,A,A,A,A,A,A,A,A,
19545,T,T,T,C,T,T,T,T,T,C,T,T,T,T,T,T,T,T,T,T,T,T,T,T,T,T,T,T,T,T,C,T,C,T,
19581,G,G,G,G,G,G,G,G,G,A,G,G,G,G,G,G,G,G,G,G,G,G,G,G,G,G,G,G,G,G,G,G,G,G,
19592,T,T,T,T,T,T,T,T,T,C,T,T,T,T,T,T,T,T,T,T,T,T,T,T,T,T,T,T,T,T,T,T,T,T,
19596,A,A,A,A,A,A,A,A,A,G,A,A,A,A,A,A,A,A,A,A,A,A,A,A,A,A,A,A,A,A,A,A,A,A,
19599,C,C,C,C,C,C,C,C,C,T,C,C,C,C,C,C,C,C,C,C,C,C,C,C,C,C,C,C,C,C,C,C,C,C,
19602,G,G,G,G,G,G,G,G,G,A,G,G,G,G,A,G,G,G,G,G,G,G,G,G,G,G,G,G,G,G,A,G,A,G,
19617,G,G,G,G,G,G,G,G,G,A,G,G,G,G,G,G,G,G,G,G,G,G,G,G,G,G,G,G,G,G,G,G,G,G,
19623,C,C,C,C,C,C,C,C,C,T,T,T,C,C,C,C,T,T,T,T,C,C,C,C,T,C,T,T,C,T,C,C,C,T,
19629,A,A,A,A,A,A,A,A,A,C,A,A,A,A,A,A,A,A,A,A,A,A,A,A,A,A,A,A,A,A,A,A,A,A,
19635,T,T,T,T,T,T,T,T,T,C,T,T,T,T,T,T,T,T,T,T,T,T,T,T,T,T,T,T,T,T,T,T,T,T,
19644,T,T,T,T,T,T,T,T,T,C,T,T,T,T,T,T,T,T,T,T,T,T,T,T,T,T,T,T,T,T,T,T,T,T,
19647,C,C,C,C,C,C,C,C,C,T,C,C,C,C,C,C,C,C,C,C,C,C,C,C,C,C,C,C,C,C,C,C,C,C,
19650,G,G,G,G,G,G,G,G,G,A,G,G,G,G,G,G,G,G,G,G,G,G,G,G,G,G,G,G,G,G,G,G,G,G,
19653,T,T,T,T,T,T,T,T,T,C,T,T,T,T,T,T,T,T,T,T,T,T,T,T,T,T,T,T,T,T,T,T,T,T,
19661,G,G,G,G,G,G,G,G,G,T,G,G,G,G,G,G,G,G,G,G,G,G,G,G,G,G,G,G,G,G,G,G,G,G,
19719,C,C,C,C,C,C,C,C,C,C,C,C,C,C,C,C,C,C,C,C,C,C,C,C,C,C,C,C,C,C,T,C,T,C,
19722,T,T,T,T,T,T,T,T,T,C,T,T,T,T,T,T,T,T,T,T,T,T,T,T,T,T,T,T,T,T,C,T,C,T,
19734,T,T,T,T,T,T,T,T,T,C,T,T,T,T,T,T,T,T,T,T,T,T,T,T,T,T,T,T,T,T,T,T,T,T,
19749,A,A,A,A,A,A,A,A,A,A,A,A,A,A,A,A,A,A,A,A,A,A,A,A,A,A,A,A,A,A,A,G,A,A,
19777,G,G,G,G,G,G,G,G,G,G,G,G,G,G,G,G,G,G,G,G,G,G,G,G,G,G,G,G,G,G,G,G,A,G,
19782,A,A,A,G,A,A,A,A,A,A,A,A,A,A,A,A,A,A,A,A,A,A,A,A,A,A,A,A,A,A,A,A,A,A,
19783,C,C,C,C,C,C,C,C,C,T,C,C,C,C,C,C,C,C,C,C,C,C,C,C,C,C,C,C,C,C,C,C,C,C,
19784,T,T,T,C,T,T,T,T,T,T,T,T,T,T,T,T,T,T,T,T,T,T,T,T,T,T,T,T,T,T,T,T,T,T,
19785,T,T,T,T,T,T,T,T,T,G,T,T,T,T,T,T,T,T,T,T,T,T,T,T,T,T,T,T,T,T,T,T,T,T,
19788,C,C,C,C,C,C,C,C,C,G,C,C,C,C,C,C,C,C,C,C,C,C,C,C,C,C,C,C,C,C,C,C,C,C,
19790,C,C,C,C,C,C,C,C,C,T,C,C,C,C,C,C,C,C,C,C,C,C,C,C,C,C,C,C,C,C,C,C,C,C,
19791,A,A,A,A,A,A,A,A,A,T,A,A,A,A,A,A,A,A,A,A,A,A,A,A,A,A,A,A,A,A,A,A,A,A,
19794,T,T,T,T,T,T,T,T,T,A,T,T,T,T,T,T,T,T,T,T,T,T,T,T,T,T,T,T,T,T,T,T,T,T,
19808,T,T,T,T,T,T,T,T,T,C,T,T,T,T,T,T,T,T,T,T,T,T,T,T,T,T,T,T,T,T,T,T,T,T,
19818,T,T,T,T,T,T,T,T,T,C,T,T,T,T,T,T,T,T,T,T,T,T,T,T,T,T,T,T,T,T,T,T,T,T,
19854,T,T,C,C,T,T,T,T,T,T,T,T,T,T,T,T,T,T,T,T,T,C,T,T,T,C,T,T,T,T,C,C,C,T,
19855,C,C,C,C,C,C,C,C,C,C,C,C,C,C,T,C,C,C,C,C,C,C,C,C,C,C,C,C,C,C,C,C,C,C,
19865,T,T,T,T,T,T,T,T,T,C,T,T,T,T,T,T,T,T,T,T,T,T,T,T,T,T,T,T,T,T,T,T,T,T,
19875,A,A,A,A,A,A,A,A,A,T,A,A,A,A,A,A,A,A,A,A,A,A,A,A,A,A,A,A,A,A,A,A,A,A,
19890,T,T,T,T,T,T,T,T,T,C,T,T,T,T,T,T,T,T,T,T,T,T,T,T,T,T,T,T,T,T,T,T,T,T,
19903,T,T,T,T,T,T,T,T,T,C,T,T,T,T,T,T,T,T,T,T,T,T,T,T,T,T,T,T,T,T,T,T,T,T,
19917,T,T,T,T,T,T,T,T,T,T,T,T,T,T,T,T,T,T,T,T,T,T,T,T,T,T,T,T,T,T,T,T,T,C,
19923,A,A,A,A,A,A,A,A,A,G,A,A,A,A,A,A,A,A,A,A,A,A,A,A,A,A,A,A,A,A,A,A,A,A,
19924,T,T,T,T,T,T,T,T,T,C,T,T,T,T,T,T,T,T,T,T,T,T,T,T,T,T,T,T,T,T,T,T,T,T,
19929,C,C,C,C,C,C,C,C,C,C,C,C,C,C,C,C,C,C,C,C,C,C,C,C,C,C,C,C,C,C,T,C,T,C,
19932,T,T,T,T,T,T,T,T,T,T,T,T,T,T,C,T,T,T,T,T,T,T,T,T,T,T,T,T,T,T,T,T,T,T,
19935,G,G,G,G,G,G,G,G,G,A,G,G,G,G,G,G,G,G,G,G,G,G,G,G,G,G,G,G,G,G,G,G,G,G,
19940,T,T,T,T,T,T,T,T,T,C,T,T,T,T,T,T,T,T,T,T,T,T,T,T,T,T,T,T,T,T,T,T,T,T,
19950,C,C,C,C,C,C,C,C,C,T,C,C,C,C,C,C,C,C,C,C,C,C,C,C,C,C,C,C,C,C,C,C,C,C,
19956,C,C,C,C,C,C,C,C,C,T,C,C,C,C,C,C,C,C,C,C,C,C,C,C,C,C,C,C,C,C,C,C,C,C,
19959,C,C,C,C,C,C,C,C,C,A,C,C,C,C,C,C,C,C,C,C,C,C,C,C,C,C,C,C,C,C,C,C,C,C,
19996,T,T,T,T,T,T,T,T,T,G,T,T,T,T,T,T,T,T,T,T,T,T,T,T,T,T,T,T,T,T,T,T,T,T,
19998,A,A,A,A,A,A,A,A,A,T,A,A,A,A,A,A,A,A,A,A,A,A,A,A,A,A,A,A,A,A,A,A,A,A,
20003,A,A,A,A,A,A,A,A,A,G,A,A,A,A,A,A,A,A,A,A,A,A,A,A,A,A,A,A,A,A,T,A,T,A,
20005,A,A,A,A,A,A,A,A,A,T,A,A,A,A,A,A,A,A,A,A,A,A,A,A,A,A,A,A,A,A,A,A,A,A,
20007,G,G,G,G,G,G,G,G,G,A,G,G,G,G,G,G,G,G,G,G,G,G,G,G,G,G,G,G,G,G,G,G,G,G,
20008,C,C,C,C,C,C,C,C,C,G,C,C,C,C,C,C,C,C,C,C,C,C,C,C,C,C,C,C,C,C,C,C,C,C,
20010,T,T,T,T,T,T,T,T,T,C,T,T,T,T,T,T,T,T,T,T,T,T,T,T,T,T,T,T,T,T,T,T,T,T,
20014,T,T,T,T,T,T,T,T,T,A,T,T,T,T,T,T,T,T,T,T,T,T,T,T,T,T,T,T,T,T,T,T,T,T,
20016,A,A,A,A,A,A,A,A,A,T,A,A,A,A,A,A,A,A,A,A,A,A,A,A,A,A,A,A,A,A,A,A,A,A,
20020,A,A,A,A,A,A,A,A,A,C,A,A,A,A,A,A,A,A,A,A,A,A,A,A,A,A,A,A,A,A,A,A,A,A,
20039,C,C,C,C,C,C,C,C,C,C,C,C,C,C,C,C,C,C,C,C,C,C,C,C,C,C,C,C,C,C,T,C,T,C,
20044,C,C,C,C,C,C,C,C,C,T,C,C,C,C,C,C,C,C,C,C,C,C,C,C,C,C,C,C,C,C,C,C,C,C,
20058,T,T,T,T,T,T,T,T,T,C,T,T,T,T,T,T,T,T,T,T,T,T,T,T,T,T,T,T,T,T,T,T,T,T,
20059,T,T,G,G,T,T,T,T,T,G,G,G,T,T,T,T,G,G,G,G,T,T,T,T,G,G,G,G,T,G,G,T,G,G,
20065,G,G,G,G,G,G,G,G,G,A,G,G,G,G,G,G,G,G,G,G,G,G,G,G,G,-,G,G,G,G,G,G,G,G,
20068,T,T,T,T,T,T,T,T,T,C,T,T,T,T,T,T,T,T,T,T,T,T,T,T,T,T,T,T,T,T,T,T,T,T,
20087,A,A,A,A,A,A,A,A,A,G,A,A,A,A,A,A,A,A,A,A,A,A,A,A,A,A,A,A,A,A,A,A,A,A,
20106,T,T,T,T,T,T,T,T,T,G,T,T,T,T,T,T,T,T,T,T,T,T,T,T,T,T,T,T,T,T,T,T,T,T,
20113,T,T,C,C,T,T,T,T,T,T,T,T,T,T,T,T,T,T,T,T,T,T,T,T,T,T,T,T,T,T,T,T,T,T,
20115,G,G,G,G,G,G,G,G,G,G,G,G,G,G,A,G,G,G,G,G,G,G,G,G,G,G,G,G,G,G,G,G,G,G,
20122,C,C,C,T,C,C,C,C,C,C,C,C,C,C,C,C,C,C,C,C,C,C,C,C,C,C,C,C,C,C,C,C,C,C,
20127,A,A,G,G,A,A,A,A,A,G,A,A,A,A,A,A,A,A,A,A,A,A,A,A,A,A,A,A,A,A,G,A,G,A,
20147,G,G,G,G,G,G,G,G,G,A,G,G,G,G,G,G,G,G,G,G,G,G,G,G,G,G,G,G,G,G,G,G,G,G,
20162,A,A,A,A,A,A,A,A,A,G,A,A,A,A,A,A,A,A,A,A,A,A,A,A,A,A,A,A,A,A,A,A,A,A,
20165,C,-,G,G,C,C,G,G,G,C,G,G,C,G,-,C,G,G,G,G,G,-,C,C,G,-,G,G,-,G,C,-,C,G,
20167,G,-,G,G,G,G,G,G,G,A,G,G,G,G,-,G,G,G,G,G,G,-,G,G,G,-,G,G,-,G,G,-,A,G,
20186,A,-,A,A,A,A,A,A,A,T,A,A,A,A,-,A,A,A,A,A,A,-,A,A,A,-,A,A,-,A,A,-,A,A,
20189,T,-,A,A,T,T,T,T,T,T,T,T,T,T,-,T,T,T,T,T,T,-,T,T,T,-,T,T,-,T,T,-,T,T,
20190,G,-,A,A,G,G,G,G,G,G,G,G,G,G,-,G,G,G,G,G,G,-,G,G,G,-,G,G,-,G,G,-,G,G,
20192,G,-,G,G,G,G,G,G,G,A,G,G,G,G,-,G,G,G,G,G,G,-,G,G,G,-,G,G,-,G,G,-,G,G,
20195,A,-,A,A,A,A,A,A,A,G,A,A,A,A,-,A,A,A,A,A,A,-,A,A,A,-,A,A,-,A,A,-,A,A,
20201,T,-,T,T,T,T,T,T,T,G,T,T,T,T,-,T,T,T,T,T,T,-,T,T,T,-,T,T,-,T,T,-,T,T,
20216,A,-,A,A,A,A,A,A,A,G,A,A,A,A,-,A,A,A,A,A,A,-,A,A,A,-,A,A,-,A,A,-,A,A,
20218,C,-,A,A,C,C,C,C,C,C,C,C,C,C,-,C,C,C,C,C,C,-,C,C,C,-,C,C,-,C,C,-,C,C,
20231,A,-,A,A,A,A,A,A,A,G,A,A,A,A,-,A,A,A,A,A,A,-,A,A,A,-,A,A,-,A,A,-,A,A,
20240,G,-,G,G,G,G,G,G,G,T,G,G,G,G,-,G,G,G,G,G,G,-,G,G,G,-,G,G,-,G,G,-,G,G,
20243,A,-,A,A,A,A,A,A,A,G,A,A,A,A,-,A,A,A,A,A,A,-,A,A,A,-,A,A,-,A,A,-,A,A,
20246,A,-,A,A,A,A,A,A,A,G,A,A,A,A,-,A,A,A,A,A,A,-,A,A,A,-,A,A,-,A,A,-,A,A,
20272,G,-,T,G,G,G,G,G,G,G,G,G,G,G,-,G,G,G,G,G,G,-,G,G,G,-,G,G,-,G,G,-,G,G,
20276,T,-,T,T,T,T,T,T,T,T,T,T,T,T,-,T,T,T,T,T,T,-,T,T,T,-,T,T,-,T,C,-,C,T,
20285,T,-,T,T,T,T,T,T,T,C,T,T,T,T,-,T,T,T,T,T,T,-,T,T,T,-,T,T,-,T,T,-,T,T,
20287,T,-,T,T,T,C,T,T,T,T,T,T,T,T,-,T,T,T,T,T,T,-,T,T,T,-,T,T,-,T,T,-,T,T,
20294,G,-,G,G,G,G,G,G,G,C,G,G,G,G,-,G,G,G,G,G,G,-,G,G,G,-,G,G,-,G,G,-,G,G,
20302,T,-,C,C,T,T,C,C,C,C,C,C,T,C,-,T,C,C,C,C,C,-,T,T,C,-,C,C,-,C,C,-,C,C,
20313,T,-,T,T,T,T,T,T,T,T,T,T,T,T,-,T,T,T,T,T,T,-,T,T,T,-,T,T,-,T,C,-,C,T,
20315,T,-,T,T,T,T,T,T,T,T,T,T,T,T,-,T,T,T,T,T,T,-,T,T,T,-,T,T,-,T,C,-,C,T,
20321,T,-,C,C,T,T,C,C,C,C,C,C,T,C,-,T,C,C,C,C,C,-,T,T,C,-,C,C,-,C,C,-,C,C,
20327,C,C,C,C,C,C,C,C,C,A,C,C,C,C,C,C,C,C,C,C,C,C,C,C,C,C,C,C,C,C,C,C,C,C,
20329,T,T,T,T,T,T,T,T,T,T,T,T,T,T,T,T,T,T,T,T,T,T,T,T,T,T,T,T,T,T,C,T,C,T,
20333,G,G,G,G,G,G,G,G,G,A,G,G,G,G,G,G,G,G,G,G,G,G,G,G,G,G,G,G,G,G,G,G,G,G,
20337,A,A,A,A,A,A,A,A,A,C,A,A,A,A,A,A,A,A,A,A,A,A,A,A,A,A,A,A,A,A,A,A,A,A,
20341,T,T,T,T,T,T,T,T,T,T,T,T,T,T,T,T,T,T,T,T,T,T,T,T,T,T,T,T,T,T,C,T,C,T,
20344,A,A,A,G,A,A,A,A,A,A,A,A,A,A,A,A,A,A,A,A,A,A,A,A,A,A,A,A,A,A,A,A,A,A,
20345,C,C,C,C,C,C,C,C,C,T,C,C,C,C,C,C,C,C,C,C,C,C,C,C,C,C,C,C,C,C,C,C,C,C,
20352,C,C,T,C,C,C,C,C,C,T,T,T,C,C,C,C,T,T,T,T,C,C,C,C,T,C,T,T,C,T,C,C,C,T,
20365,G,G,G,G,G,G,G,G,G,A,G,G,G,G,G,G,G,G,G,G,G,G,G,G,G,G,G,G,G,G,G,G,G,G,
20369,T,T,T,T,T,T,T,T,T,C,T,T,T,T,T,T,T,T,T,T,T,T,T,T,T,T,T,T,T,T,T,T,T,T,
20375,C,C,C,C,C,C,C,C,C,T,C,C,C,C,C,C,C,C,C,C,C,C,C,C,C,C,C,C,C,C,C,C,C,C,
20378,C,C,C,C,C,C,C,C,C,T,C,C,C,C,C,C,C,C,C,C,C,C,C,C,C,C,C,C,C,C,C,C,C,C,
20384,C,C,C,C,C,C,C,C,C,A,C,C,C,C,C,C,C,C,C,C,C,C,C,C,C,C,C,C,C,C,C,C,C,C,
20385,A,A,A,A,A,A,A,A,A,T,A,A,A,A,A,A,A,A,A,A,A,A,A,A,A,A,A,A,A,A,T,A,T,A,
20386,C,C,C,C,C,C,C,C,C,T,C,C,C,C,C,C,C,C,C,C,C,C,C,C,C,C,C,C,C,C,C,C,C,C,
20394,A,A,A,A,A,A,A,A,A,C,A,A,A,A,A,A,A,A,A,A,A,A,A,A,A,A,A,A,A,A,A,A,A,A,
20416,C,C,C,C,C,C,C,C,C,C,C,C,C,C,C,C,C,C,C,C,C,C,C,C,C,C,C,C,C,C,T,C,T,C,
20422,G,G,G,G,G,G,G,G,G,G,G,G,G,G,G,G,G,G,G,G,G,G,G,G,G,G,G,G,G,G,A,G,A,G,
20428,T,C,T,T,T,T,T,T,T,T,T,T,T,T,T,T,T,T,T,T,T,C,T,T,T,C,T,T,C,T,T,C,T,T,
20429,A,A,A,A,A,A,A,A,A,G,A,A,A,A,A,A,A,A,A,A,A,A,A,A,A,A,A,A,A,A,A,A,A,A,
20430,T,T,T,C,T,T,T,T,T,T,T,T,T,T,T,T,T,T,T,T,T,T,T,T,T,T,T,T,T,T,T,T,T,T,
20438,A,A,A,A,A,A,A,A,A,G,A,A,A,A,A,A,A,A,A,A,A,A,A,A,A,A,A,A,A,A,A,A,A,A,
20441,C,C,C,C,C,C,C,C,C,C,C,C,C,C,C,C,C,C,C,C,C,C,C,C,C,C,C,C,C,C,T,C,T,C,
20447,A,A,A,A,A,A,A,A,A,T,A,A,A,A,A,A,A,A,A,A,A,A,A,A,A,A,A,A,A,A,A,A,A,A,
20455,C,C,C,C,C,C,C,C,C,C,C,C,C,C,C,C,C,C,C,C,C,C,C,C,C,C,C,C,C,C,T,C,T,C,
20456,A,A,A,A,A,A,A,A,A,G,A,A,A,A,A,A,A,A,A,A,A,A,A,A,A,A,A,A,A,A,A,A,A,A,
20468,C,C,C,C,C,C,C,C,C,G,C,C,C,C,C,C,C,C,C,C,C,C,C,C,C,C,C,C,C,C,C,C,C,C,
20483,T,G,G,G,G,G,G,G,G,G,G,G,G,G,G,G,G,G,G,G,G,G,G,G,G,A,G,G,G,G,G,G,G,G,
20511,G,G,G,G,G,G,G,G,G,A,G,G,G,G,G,G,G,G,G,G,G,G,G,G,G,G,G,G,G,G,G,G,G,G,
20514,A,A,A,A,A,A,A,A,A,C,A,A,A,A,A,A,A,A,A,A,A,A,A,A,A,A,A,A,A,A,A,A,A,A,
20522,A,A,A,A,A,A,A,A,A,A,A,A,A,A,A,A,A,A,A,A,A,A,A,A,A,A,A,A,A,A,G,A,A,A,
20523,G,G,G,G,G,G,G,G,G,A,G,G,G,G,G,G,G,G,G,G,G,G,G,G,G,G,G,G,G,G,A,G,A,G,
20524,A,G,A,G,A,A,G,G,G,G,A,A,A,G,G,A,A,A,A,A,G,G,A,A,A,G,A,A,G,A,G,A,G,A,
20538,T,T,T,T,T,T,T,T,T,C,T,T,T,T,T,T,T,T,T,T,T,T,T,T,T,T,T,T,T,T,T,T,T,T,
20539,C,C,A,C,C,C,C,C,C,T,A,A,C,C,C,C,A,A,A,A,C,C,C,C,A,C,A,A,C,A,C,A,C,A,
20544,A,A,A,A,A,A,A,A,A,G,A,A,A,A,A,A,A,A,A,A,A,A,A,A,A,A,A,A,A,A,A,A,A,A,
20550,T,T,T,T,T,T,T,T,T,C,T,T,T,T,T,T,T,T,T,T,T,T,T,T,T,T,T,T,T,T,T,T,T,T,
20554,C,C,T,C,C,C,C,C,C,C,C,C,C,C,C,C,C,C,C,C,C,C,C,C,C,C,C,C,C,C,C,C,C,C,
20562,T,T,T,T,T,T,T,T,T,A,T,T,T,T,T,T,T,T,T,T,T,T,T,T,T,T,T,T,T,T,T,T,T,T,
20569,G,G,G,G,G,G,G,G,G,G,G,G,G,G,G,T,G,G,G,G,G,G,T,T,G,G,G,G,G,G,G,G,G,G,
20572,G,G,G,G,G,G,G,G,G,G,G,G,G,G,A,G,G,G,G,G,G,G,G,G,G,G,G,G,G,G,G,G,G,G,
20573,C,T,C,C,C,C,T,T,T,C,C,C,C,T,T,C,C,C,C,C,T,T,C,C,C,T,C,C,T,C,C,C,C,C,
20577,T,T,T,T,T,T,T,T,T,G,T,T,T,T,T,T,T,T,T,T,T,T,T,T,T,T,T,T,T,T,T,T,T,T,
20589,A,A,A,A,A,A,A,A,A,G,A,A,A,A,A,A,A,A,A,A,A,A,A,A,A,A,A,A,A,A,A,A,A,A,
20597,T,T,T,T,T,T,T,T,T,C,T,T,T,T,T,T,T,T,T,T,T,T,T,T,T,T,T,T,T,T,T,T,T,T,
20602,C,T,T,T,C,C,T,T,T,T,T,T,C,T,T,C,T,T,T,T,T,T,C,C,T,T,T,T,T,T,T,C,T,T,
20607,T,T,T,T,T,T,T,T,T,C,T,T,T,T,T,T,T,T,T,T,T,T,T,T,T,T,T,T,T,T,T,T,T,T,
20612,C,C,C,C,C,C,C,C,C,C,C,C,C,C,C,C,C,C,C,C,C,C,C,C,C,C,C,C,C,C,T,C,T,C,
20619,T,T,T,T,T,T,T,T,T,C,T,T,T,T,T,T,T,T,T,T,T,T,T,T,T,T,T,T,T,T,T,T,T,T,
20622,C,C,C,C,C,C,C,C,C,T,C,C,C,C,C,C,C,C,C,C,C,C,C,C,C,C,C,C,C,C,C,C,C,C,
20625,A,A,A,A,A,A,A,A,A,C,A,A,A,A,A,A,A,A,A,A,A,A,A,A,A,A,A,A,A,A,A,A,A,A,
20627,C,C,C,C,A,C,C,C,C,C,C,C,C,C,C,C,C,C,C,C,C,C,C,C,C,C,C,C,C,C,C,C,C,C,
20643,G,G,G,G,G,G,G,G,G,A,G,G,G,G,G,G,G,G,G,G,G,G,G,G,G,G,G,G,G,G,G,G,G,G,
20648,A,A,A,A,A,A,A,A,A,G,A,A,A,A,A,A,A,A,A,A,A,A,A,A,A,A,A,A,A,A,G,A,G,A,
20649,G,G,G,G,G,G,G,G,G,G,G,G,G,G,G,G,G,G,G,G,G,G,G,G,G,G,G,G,G,G,A,G,A,G,
20652,C,C,C,C,C,C,C,C,C,G,C,C,C,C,C,C,C,C,C,C,C,C,C,C,C,C,C,C,C,C,C,C,C,C,
20654,A,A,A,A,A,A,A,A,A,T,A,A,A,A,A,A,A,A,A,A,A,A,A,A,A,A,A,A,A,A,A,A,A,A,
20655,A,A,A,A,A,A,A,A,A,G,A,A,A,A,A,A,A,A,A,A,A,A,A,A,A,A,A,A,A,A,A,A,A,A,
20658,A,C,A,A,A,A,C,C,C,A,C,C,A,C,C,A,C,C,C,C,C,C,A,A,C,C,C,C,C,C,A,A,A,C,
20666,A,A,A,A,A,A,A,A,A,C,A,A,A,A,A,A,A,A,A,A,A,A,A,A,A,A,A,A,A,A,C,A,C,A,
20688,A,A,A,A,A,A,A,A,A,T,A,A,A,A,A,A,A,A,A,A,A,A,A,A,A,A,A,A,A,A,A,A,A,A,
20696,C,T,C,C,C,C,T,T,T,C,C,C,C,T,T,C,C,C,C,C,T,T,C,C,C,T,C,C,T,C,C,C,C,C,
20698,T,T,T,T,T,T,T,T,T,A,T,T,T,T,T,T,T,T,T,T,T,T,T,T,T,T,T,T,T,T,T,T,T,T,
20699,T,T,T,T,T,T,T,T,T,C,T,T,T,T,T,T,T,T,T,T,T,T,T,T,T,T,T,T,T,T,T,T,T,T,
20700,G,G,G,G,G,G,G,G,G,A,G,G,G,G,G,G,G,G,G,G,G,G,G,G,G,G,G,G,G,G,G,G,A,G,
20702,T,T,T,T,T,T,T,T,T,C,T,T,T,T,T,T,T,T,T,T,T,T,T,T,T,T,T,T,T,T,T,T,T,T,
20717,C,C,C,C,C,C,C,C,C,T,C,C,C,C,C,C,C,C,C,C,C,C,C,C,C,C,C,C,C,C,C,C,C,C,
20718,T,C,T,T,T,T,C,C,C,C,T,T,T,C,C,T,T,T,T,T,C,C,T,T,T,C,T,T,C,T,C,T,C,T,
20728,T,T,T,T,T,T,T,T,T,T,T,T,T,T,T,T,T,T,T,T,T,T,T,T,T,T,T,T,T,T,C,T,C,T,
20744,C,C,C,C,C,C,C,C,C,C,C,C,C,C,C,C,C,C,C,C,C,C,C,C,C,C,C,C,C,C,T,C,C,C,
20746,C,C,C,C,C,C,T,T,T,C,C,C,C,T,C,C,C,C,C,C,T,C,C,C,C,C,C,C,C,C,C,C,C,C,
20747,C,C,C,C,C,C,C,C,C,C,C,C,C,C,C,C,C,C,C,C,C,C,C,C,C,C,C,C,C,C,A,C,C,C,
20748,C,C,C,C,C,C,C,C,C,T,C,C,C,C,C,C,C,C,C,C,C,C,C,C,C,C,C,C,C,C,C,C,C,C,
20754,T,T,T,T,T,T,T,T,T,T,T,T,T,T,T,T,T,T,T,T,T,T,T,T,T,T,T,T,T,T,C,T,C,T,
20757,T,T,T,T,T,T,T,T,T,C,T,T,T,T,T,T,T,T,T,T,T,T,T,T,T,T,T,T,T,T,T,T,T,T,
20759,C,C,C,C,C,C,C,C,C,C,C,C,C,C,C,C,C,C,C,C,C,C,C,C,C,C,C,C,A,C,C,C,C,C,
20760,A,G,A,A,A,A,G,G,G,A,A,A,A,G,G,A,A,A,A,A,G,G,A,A,A,G,A,A,G,A,G,A,G,A,
20761,G,G,G,G,G,G,G,G,G,G,G,G,G,G,G,T,G,G,G,G,G,G,T,T,G,G,G,G,G,G,G,G,G,G,
20769,G,G,G,A,G,G,G,G,G,G,G,G,G,G,G,G,G,G,G,G,G,G,G,G,G,G,G,G,G,G,G,G,G,G,
20774,A,A,A,A,A,A,A,A,A,G,A,A,A,A,A,A,A,A,A,A,A,A,A,A,A,A,A,A,A,A,A,A,A,A,
20778,G,G,G,G,G,G,G,G,G,T,G,G,G,G,G,G,G,G,G,G,G,G,G,G,G,G,G,G,G,G,G,G,G,G,
20783,T,T,T,T,T,T,T,T,T,C,T,T,T,T,T,T,T,T,T,T,T,T,T,T,T,T,T,T,T,T,T,T,T,T,
20792,T,T,T,T,T,T,T,T,T,T,T,T,T,T,A,T,T,T,T,T,T,T,T,T,T,T,T,T,T,T,T,T,T,T,
20796,T,T,T,T,T,T,T,T,T,A,T,T,T,T,T,T,T,T,T,T,T,T,T,T,T,T,T,T,T,T,T,T,T,T,
20797,T,G,G,G,T,G,G,G,G,G,G,G,T,G,G,G,G,G,G,G,G,G,G,G,G,G,G,G,G,G,G,G,G,G,
20805,A,G,A,A,A,A,A,A,A,A,A,A,A,A,G,A,A,A,A,A,A,G,A,A,A,G,A,A,G,A,A,A,A,A,
20807,C,C,C,C,C,C,C,C,C,T,C,C,C,C,C,C,C,C,C,C,C,C,C,C,C,C,C,C,C,C,C,C,C,C,
20808,T,T,T,T,T,T,T,T,T,A,T,T,T,T,T,T,T,T,T,T,T,T,T,T,T,T,T,T,T,T,T,T,T,T,
20810,A,A,A,A,A,A,A,A,A,G,A,A,A,A,A,A,A,A,A,A,A,A,A,A,A,A,A,A,A,A,A,A,A,A,
20811,C,T,C,C,C,C,C,C,C,C,C,C,C,C,T,C,C,C,C,C,C,T,C,C,C,T,C,C,T,C,C,C,C,C,
20813,C,C,C,C,C,C,C,C,C,C,C,C,C,C,C,C,C,C,C,C,C,C,C,C,C,C,C,C,C,C,T,C,T,C,
20817,G,G,G,G,G,G,G,G,G,A,G,G,G,G,G,G,G,G,G,G,G,G,G,G,G,G,G,G,G,G,G,G,G,G,
20820,T,T,T,T,T,T,T,T,T,C,T,T,T,T,T,T,T,T,T,T,T,T,T,T,T,T,T,T,T,T,T,T,T,T,
20821,A,A,A,A,A,A,A,A,A,G,A,A,A,A,A,A,A,A,A,A,A,A,A,A,A,A,A,A,A,A,A,A,A,A,
20824,T,T,T,T,T,T,T,T,T,C,T,T,T,T,T,T,T,T,T,T,T,T,T,T,T,T,T,T,T,T,T,T,T,T,
20826,A,A,A,A,A,G,A,A,A,G,A,A,A,A,A,A,A,A,A,A,A,A,A,A,A,A,A,A,A,A,A,A,A,A,
20830,C,C,C,C,C,C,T,T,T,T,C,C,C,T,C,C,C,C,C,C,T,C,C,C,C,C,C,C,C,C,C,T,C,C,
20840,C,C,C,C,C,C,C,C,C,C,C,C,C,C,C,C,C,C,C,C,C,C,C,C,C,C,C,C,C,C,T,C,T,C,
20841,C,C,C,C,C,C,C,C,C,C,C,C,C,C,C,C,C,C,C,C,C,C,C,C,C,C,C,C,C,C,T,C,T,C,
20852,A,A,A,A,A,A,A,A,A,C,A,A,A,A,A,A,A,A,A,A,A,A,A,A,A,A,A,A,A,A,-,A,A,A,
20853,T,T,T,T,T,T,T,T,T,C,T,T,T,T,T,T,T,T,T,T,T,T,T,T,T,T,T,T,T,T,-,-,T,T,
20867,T,C,T,T,T,T,T,T,T,C,T,T,T,T,C,T,T,T,T,T,T,T,T,T,T,C,T,T,T,T,T,T,T,T,
20870,T,A,T,T,T,T,T,T,T,T,T,T,T,T,A,T,T,T,T,T,T,T,T,T,T,A,T,T,T,T,T,T,T,T,
20871,C,C,C,C,C,C,C,C,C,C,C,C,C,C,T,C,C,C,C,C,C,C,C,C,C,C,C,C,C,C,C,C,C,C,
20874,T,T,T,T,T,T,T,T,T,C,T,T,T,T,T,T,T,T,T,T,T,T,T,T,T,T,T,T,T,T,T,T,T,T,
20880,T,T,T,T,T,T,T,T,T,T,T,T,T,T,T,T,T,T,T,T,T,C,T,T,T,-,T,T,T,T,T,T,T,T,
20881,G,G,G,G,G,G,G,G,G,G,G,G,G,G,G,G,G,G,G,G,G,G,G,G,G,-,G,G,A,G,G,A,G,G,
20886,T,T,T,T,T,T,T,T,T,C,T,T,T,T,T,T,T,T,T,T,T,T,T,T,T,T,T,T,T,T,T,T,T,T,
20902,G,A,G,G,G,G,G,G,G,A,G,G,G,G,A,G,G,G,G,G,G,G,G,G,G,A,G,G,A,G,A,A,A,G,
20910,G,G,G,G,G,G,G,G,G,A,G,G,G,G,G,G,G,G,G,G,G,G,G,G,G,G,G,G,G,G,G,G,G,G,
20920,A,A,A,A,A,A,A,A,A,G,A,A,A,A,A,A,C,C,A,C,A,A,A,A,A,A,A,A,A,C,A,A,A,A,
20922,A,A,A,A,A,A,A,A,A,G,A,A,A,A,A,A,A,A,A,A,A,A,A,A,A,A,A,A,A,A,A,A,A,A,
20924,T,T,T,T,T,T,T,T,T,C,T,T,T,T,T,T,T,T,T,T,T,T,T,T,T,T,T,T,T,T,T,T,T,T,
20925,A,A,A,A,A,A,A,A,A,G,A,A,A,A,A,A,A,A,A,A,A,G,A,A,A,A,A,A,A,A,A,A,A,A,
20932,A,A,A,A,A,A,A,A,A,A,A,A,A,A,A,A,A,A,A,A,A,A,A,A,A,A,A,A,A,A,C,A,C,A,
20950,T,T,T,T,T,T,T,T,T,C,T,T,T,T,T,T,T,T,T,T,T,T,T,T,T,T,T,T,T,T,T,T,T,T,
20954,C,C,C,C,C,C,C,C,C,C,C,C,C,C,C,C,C,C,C,C,C,C,C,C,C,C,C,C,C,C,T,C,T,C,
20960,T,T,T,T,T,T,T,T,T,C,T,T,T,T,T,T,T,T,T,T,T,T,T,T,T,T,T,T,T,T,T,T,T,T,
20963,T,C,T,T,T,T,T,T,T,C,T,T,T,T,C,T,T,T,T,T,T,T,T,T,T,C,T,T,C,T,C,C,C,T,
20984,G,G,G,G,G,G,G,G,G,T,G,G,G,G,G,G,G,G,G,G,G,G,G,G,G,G,G,G,G,G,G,G,G,G,
20987,G,G,G,G,G,G,G,G,G,G,G,G,G,A,G,G,G,G,G,G,G,G,G,G,G,G,G,G,G,G,G,G,G,G,
20988,A,A,A,A,A,A,A,A,A,A,A,A,A,A,A,A,A,A,A,A,A,A,A,A,A,A,A,A,A,A,C,A,C,A,
20991,T,T,T,T,T,T,T,T,T,C,T,T,T,T,T,T,T,T,T,T,T,T,T,T,T,T,T,T,T,T,T,T,T,T,
20994,C,C,C,C,C,C,C,C,C,T,C,C,C,C,C,C,C,C,C,C,C,C,C,C,C,C,C,C,C,C,C,C,C,C,
20997,G,G,G,G,G,G,G,G,G,C,G,G,G,G,G,G,G,G,G,G,G,G,G,G,G,G,G,G,G,G,C,C,C,G,
20999,T,T,T,T,T,T,T,T,T,T,T,T,T,T,T,T,T,T,T,T,T,T,T,T,T,T,T,T,T,T,C,T,C,T,
21002,A,A,A,A,A,A,A,A,A,G,A,A,A,A,A,A,A,A,A,A,A,A,A,A,A,A,A,A,A,A,A,A,A,A,
21003,C,C,C,C,C,C,C,C,C,T,C,C,C,C,C,C,C,C,C,C,C,C,C,C,C,C,C,C,C,C,C,C,C,C,
21013,C,C,C,C,C,C,C,C,C,C,C,C,C,C,C,C,C,C,C,C,C,C,C,C,C,C,C,C,C,C,T,C,C,C,
21029,G,G,G,A,G,G,G,G,G,G,G,G,G,G,G,G,G,G,G,G,G,G,G,G,G,G,G,G,G,G,G,G,G,G,
21036,C,C,C,C,C,C,C,C,C,A,C,C,C,C,C,C,C,C,C,C,C,C,C,C,C,C,C,C,C,C,C,T,C,C,
21037,T,T,T,T,T,T,T,T,T,G,T,T,T,T,T,T,T,T,T,T,T,T,T,T,T,T,T,T,T,T,G,G,G,T,
21050,G,G,G,G,G,G,G,G,G,A,G,G,G,G,G,G,G,G,G,G,G,G,G,G,G,G,G,G,G,G,G,G,G,G,
21053,A,G,G,G,A,A,A,A,A,G,G,G,A,A,G,G,G,G,G,G,A,G,G,G,G,G,G,G,G,G,A,G,A,G,
21054,T,T,T,T,T,T,T,T,T,C,T,T,T,T,T,T,T,T,T,T,T,T,T,T,T,T,T,T,T,T,T,T,T,T,
21084,T,T,T,T,T,T,T,T,T,T,T,T,T,T,T,C,T,T,T,T,T,T,C,C,T,T,T,T,T,T,T,T,T,T,
21089,C,A,C,C,C,C,C,C,C,C,C,C,C,C,C,C,C,C,C,C,C,C,C,C,C,C,C,C,C,C,C,C,C,C,
21090,C,C,C,C,C,C,C,C,C,T,C,C,C,C,C,C,C,C,C,C,C,C,C,C,C,C,C,C,C,C,C,C,C,C,
21103,C,C,C,C,C,C,C,C,C,T,C,C,C,C,C,C,C,C,C,C,C,C,C,C,C,C,C,C,C,C,C,C,C,C,
21121,G,G,G,G,G,G,G,G,G,A,G,G,G,G,G,G,G,G,G,G,G,G,G,G,G,G,G,G,G,G,G,G,G,G,
21124,T,T,T,T,T,T,T,T,T,C,T,T,T,T,T,T,T,T,T,T,T,T,T,T,T,T,T,T,T,T,T,T,T,T,
21160,A,A,A,A,A,A,A,A,A,G,A,A,A,A,A,A,A,A,A,A,A,A,A,A,A,A,A,A,A,A,A,A,A,A,
21163,G,T,T,G,G,G,G,G,G,G,G,G,G,G,T,G,G,G,G,G,G,G,G,G,G,T,G,G,T,G,G,T,G,G,
21214,T,T,T,T,T,T,T,T,T,A,T,T,T,T,T,T,T,T,T,T,T,T,T,T,T,T,T,T,T,T,T,T,T,T,
21256,A,G,A,A,A,A,A,A,A,G,A,A,A,A,A,A,A,A,A,A,A,A,A,A,A,G,A,A,G,A,A,A,A,A,
21262,T,T,T,T,T,T,T,T,T,C,T,T,T,T,T,T,T,T,T,T,T,T,T,T,T,T,T,T,T,T,T,T,T,T,
21280,T,T,T,T,T,T,T,T,T,T,T,T,T,T,T,T,T,T,T,T,T,T,T,T,T,T,T,T,T,T,C,T,C,T,
21283,A,A,A,A,A,A,A,A,A,G,A,A,A,A,A,A,A,A,A,A,A,A,A,A,A,A,A,A,A,A,A,A,A,A,
21322,C,C,C,C,C,C,C,C,C,T,C,C,C,C,C,C,C,C,C,C,C,C,C,C,C,C,C,C,C,C,C,C,C,C,
21361,A,A,A,A,A,A,A,A,A,G,A,A,A,A,A,A,A,A,A,A,A,A,A,A,A,A,A,A,A,A,A,A,A,A,
21379,A,A,A,A,A,A,A,A,A,G,A,A,A,A,A,A,A,A,A,A,A,A,A,A,A,A,A,A,A,A,A,A,A,A,
21385,A,A,A,A,A,A,A,A,A,G,A,A,A,A,A,A,A,A,A,A,A,A,A,A,A,A,A,A,A,A,A,A,A,A,
21391,C,C,C,C,C,C,C,C,C,T,C,C,C,C,C,C,C,C,C,C,C,C,C,C,C,C,C,C,C,C,C,C,C,C,
21394,A,A,G,A,A,A,A,A,A,G,A,A,A,A,A,A,A,A,A,A,A,A,A,A,A,A,A,A,A,A,A,A,A,A,
21411,G,G,G,G,G,G,G,G,G,T,G,G,G,G,G,G,G,G,G,G,G,G,G,G,G,G,G,G,G,G,G,G,G,G,
21412,T,T,T,T,T,T,T,T,T,C,T,T,T,T,T,T,T,T,T,T,T,T,T,T,T,T,T,T,T,T,T,T,T,T,
21417,A,A,A,A,A,A,A,A,A,G,A,A,A,A,A,A,A,A,A,A,A,A,A,A,A,A,A,A,A,A,A,A,A,A,
21418,A,A,A,A,A,A,A,A,A,C,A,A,A,A,A,A,A,A,A,A,A,A,A,A,A,A,A,A,A,A,A,A,A,A,
21420,G,G,G,G,G,G,G,G,G,A,G,G,G,G,G,G,G,G,G,G,G,G,G,G,G,G,G,G,G,G,G,G,G,G,
21433,A,A,A,A,A,A,A,A,A,T,A,A,A,A,A,A,A,A,A,A,A,A,A,A,A,A,A,A,A,A,A,A,A,A,
21445,T,T,T,T,T,T,T,T,T,T,T,T,T,T,T,T,T,T,T,T,T,T,T,T,T,T,T,T,C,T,T,C,T,T,
21451,G,G,G,G,G,G,G,G,G,A,G,G,G,G,G,G,G,G,G,G,G,G,G,G,G,G,G,G,G,G,G,G,G,G,
21472,A,A,A,A,A,A,A,A,A,G,A,A,A,A,A,A,A,A,A,A,A,A,A,A,A,A,A,A,A,A,A,A,A,A,
21496,T,T,T,T,T,T,T,T,T,T,T,T,T,T,C,T,T,T,T,T,T,T,T,T,T,T,T,T,T,T,T,T,T,T,
21504,G,G,G,G,G,G,G,G,G,T,G,G,G,G,G,G,G,G,G,G,G,G,G,G,G,G,G,G,G,G,G,G,G,G,
21541,A,A,A,A,A,A,A,A,A,G,A,A,A,A,A,A,A,A,A,A,A,A,A,A,A,A,A,A,A,A,G,G,G,A,
21579,C,C,C,C,C,C,C,C,C,C,C,C,C,C,C,C,C,C,C,C,C,C,C,C,C,C,C,C,C,C,A,C,C,C,
21604,T,T,T,T,T,T,T,T,T,C,T,T,T,T,T,T,T,T,T,T,T,T,T,T,T,T,T,T,T,T,T,T,T,T,
21607,T,T,T,T,T,T,T,T,T,T,T,T,T,T,T,T,T,T,T,T,T,T,T,T,T,T,T,T,T,T,T,T,C,T,
21667,G,G,G,G,G,G,G,G,G,A,G,G,G,G,G,G,G,G,G,G,G,G,G,G,G,G,G,G,G,G,G,G,G,G,
21670,T,T,T,T,T,T,T,T,T,G,T,T,T,T,T,T,T,T,T,T,T,T,T,T,T,T,T,T,T,T,T,T,T,T,
21688,A,A,A,A,A,A,A,A,A,G,A,A,A,A,A,A,A,A,A,A,A,A,A,A,A,A,A,A,A,A,A,A,A,A,
21693,G,G,G,G,G,G,G,G,G,G,G,G,G,G,G,G,G,G,G,G,G,G,G,G,G,G,G,G,G,G,G,A,G,G,
21709,G,G,A,G,G,G,G,G,G,G,A,A,G,G,G,G,A,A,A,A,G,G,G,G,A,G,A,A,G,A,G,G,G,A,
21715,G,G,A,G,G,G,G,G,G,A,A,A,G,G,G,G,A,A,A,A,G,G,G,G,A,G,A,A,G,A,A,G,A,A,
21727,T,T,T,T,T,T,T,T,T,T,T,T,T,T,T,T,T,T,T,T,T,T,T,T,T,C,T,T,T,T,T,T,T,T,
21745,C,C,C,C,C,C,C,C,C,T,C,C,C,C,C,C,C,C,C,C,C,C,C,C,C,C,C,C,C,C,C,C,C,C,
21787,A,A,A,A,A,A,A,A,A,C,A,A,A,A,A,A,A,A,A,A,A,A,A,A,A,A,A,A,A,A,A,A,A,A,
21799,T,T,T,T,T,T,T,T,T,A,T,T,T,T,T,T,T,T,T,T,T,T,T,T,T,T,T,T,T,T,T,T,T,T,
21811,T,T,T,T,T,T,T,T,T,C,T,T,T,T,T,T,T,T,T,T,T,T,T,T,T,T,T,T,T,T,T,T,T,T,
21814,T,T,T,T,T,T,T,T,T,G,T,T,T,T,T,T,T,T,T,T,T,T,T,T,T,T,T,T,T,T,T,T,T,T,
21817,T,T,T,T,T,T,T,T,T,C,T,T,T,T,T,T,T,T,T,T,T,T,T,T,T,T,T,T,T,T,T,T,T,T,
21838,A,A,A,A,A,A,A,A,A,G,A,A,A,A,A,A,A,A,A,A,A,A,A,A,A,A,A,A,A,A,A,A,A,A,
21844,C,C,C,C,C,C,C,C,C,T,C,C,C,C,C,C,C,C,C,C,C,C,C,C,C,C,C,C,C,C,C,C,C,C,
21850,A,A,A,A,A,A,A,A,A,C,A,A,A,A,A,A,A,A,A,A,A,A,A,A,A,A,A,A,A,A,A,A,A,A,
21868,G,A,G,G,G,G,G,G,G,G,G,G,G,G,G,G,G,G,G,G,G,G,G,G,G,A,G,G,G,G,G,G,G,G,
21889,A,A,A,G,A,A,G,G,G,A,A,A,A,G,A,G,A,A,A,A,G,A,G,G,A,A,A,A,A,A,A,A,A,A,
21895,T,C,C,C,T,T,C,C,C,C,C,C,T,C,T,C,C,C,C,C,C,T,C,C,C,C,C,C,C,C,C,T,T,C,
21904,C,C,A,C,C,C,C,C,C,T,A,A,C,C,C,C,A,A,A,A,C,C,C,C,A,C,A,A,C,A,C,C,C,A,
21910,G,G,G,G,G,G,G,G,G,A,G,G,G,G,G,G,G,G,G,G,G,G,G,G,G,G,G,G,G,G,G,G,G,G,
21913,A,A,A,A,A,A,A,A,A,A,A,A,A,A,A,A,A,A,A,A,A,A,A,A,A,A,A,A,A,A,G,A,G,A,
21933,G,G,G,G,G,G,G,G,G,A,G,G,G,G,G,G,G,G,G,G,G,G,G,G,G,G,G,G,G,G,G,G,G,G,
21934,A,A,A,A,A,A,A,A,A,G,A,A,A,A,A,A,A,A,A,A,A,A,A,A,A,A,A,A,A,A,G,A,G,A,
21946,C,C,C,C,C,C,C,C,C,T,C,C,C,C,C,C,C,C,C,C,C,C,C,C,C,C,C,C,C,C,C,C,C,C,
21959,C,C,C,C,C,C,C,C,C,T,C,C,C,C,C,C,C,C,C,C,C,C,C,C,C,C,C,C,C,C,C,C,C,C,
21964,G,G,G,G,G,G,G,G,G,A,G,G,G,G,G,G,G,G,G,G,G,G,G,G,G,G,G,G,G,G,A,G,G,G,
21997,A,A,A,A,A,A,A,A,A,A,A,A,A,A,A,A,A,A,A,A,A,A,A,A,A,A,A,A,G,A,A,A,A,A,
22011,C,T,C,C,C,C,C,C,C,C,C,C,C,C,C,C,C,C,C,C,C,C,C,C,C,C,C,C,C,C,C,C,C,C,
22070,C,C,C,C,C,C,C,C,C,T,C,C,C,C,C,C,C,C,C,C,C,C,C,C,C,C,C,C,C,C,C,C,C,C,
22078,G,G,G,G,G,G,G,G,G,A,G,G,G,G,G,G,G,G,G,G,G,G,G,G,G,G,G,G,G,G,G,G,G,G,
22085,C,C,C,C,C,C,C,C,C,T,C,C,C,C,C,C,C,C,C,C,C,C,C,C,C,C,C,C,C,C,C,C,C,C,
22086,T,T,T,T,T,T,T,T,T,C,T,T,T,T,T,T,T,T,T,T,T,T,T,T,T,T,T,T,T,T,T,T,T,T,
22093,G,G,G,G,G,G,G,G,G,T,G,G,G,G,G,G,G,G,G,G,G,G,G,G,G,G,G,G,G,G,G,G,G,G,
22105,T,T,T,T,T,T,T,T,T,T,T,T,T,T,T,T,T,T,T,T,T,T,T,T,T,T,T,T,T,T,C,T,C,T,
22107,T,T,T,T,T,T,T,T,T,C,T,T,T,T,T,T,T,T,T,T,T,T,T,T,T,T,T,T,T,T,T,T,T,T,
22108,T,T,T,T,T,T,T,T,T,C,T,T,T,T,T,T,T,T,T,T,T,T,T,T,T,T,T,T,T,T,T,T,T,T,
22125,A,A,A,A,A,A,A,A,A,T,A,A,A,A,A,A,A,A,A,A,A,A,A,A,A,A,A,A,A,A,A,A,A,A,
22127,A,A,A,A,A,A,A,A,A,C,A,A,A,A,A,A,A,A,A,A,A,A,A,A,A,A,A,A,A,A,A,A,A,A,
22128,A,A,A,A,A,A,A,A,A,T,A,A,A,A,A,A,A,A,A,A,A,A,A,A,A,A,A,A,A,A,A,A,A,A,
22138,A,A,A,A,A,A,A,A,A,A,A,A,A,A,A,A,A,A,A,A,A,A,A,A,A,A,A,A,C,A,A,A,A,A,
22140,T,T,T,T,T,T,T,T,T,C,T,T,T,T,T,T,T,T,T,T,T,T,T,T,T,T,T,T,T,T,T,T,T,T,
22143,T,T,T,T,T,T,T,T,T,C,T,T,T,T,T,T,T,T,T,T,T,T,T,T,T,T,T,T,C,T,C,T,C,T,
22150,T,T,T,T,T,T,T,T,T,C,T,T,T,T,T,T,T,T,T,T,T,T,T,T,T,T,T,T,T,T,T,T,T,T,
22152,C,C,C,C,C,C,C,C,C,T,C,C,C,C,C,C,C,C,C,C,C,C,C,C,C,C,C,C,C,C,C,C,C,C,
22155,T,T,T,T,T,T,T,T,T,T,T,T,T,T,T,C,T,T,T,T,T,T,C,C,T,T,T,T,T,T,T,T,T,T,
22162,T,T,T,T,T,T,T,T,T,C,T,T,T,T,T,T,T,T,T,T,T,T,T,T,T,T,T,T,T,T,T,T,T,T,
22214,C,C,C,C,C,C,C,C,C,A,C,C,C,C,C,C,C,C,C,C,C,C,C,C,C,C,C,C,C,C,C,C,C,C,
22278,A,A,A,A,A,A,A,A,A,G,A,A,A,A,A,A,A,A,A,A,A,A,A,A,A,A,A,A,A,A,A,A,A,A,
22317,A,A,A,A,A,A,A,A,A,G,A,A,A,A,A,A,A,A,A,A,A,A,A,A,A,A,A,A,A,A,A,A,A,A,
22319,C,C,C,C,C,C,C,C,C,T,C,C,C,C,C,C,C,C,C,C,C,C,C,C,C,C,C,C,C,C,C,C,C,C,
22323,G,G,G,G,G,G,G,G,G,A,G,G,G,G,G,G,G,G,G,G,G,G,G,G,G,G,G,G,G,G,G,G,G,G,
22327,T,T,T,T,T,T,T,T,T,T,T,T,T,T,T,C,T,T,T,T,T,T,C,C,T,T,T,T,T,T,T,T,T,T,
22335,G,G,G,G,G,G,G,G,G,G,G,G,G,G,G,G,G,G,G,G,G,G,G,G,G,G,G,G,G,G,A,G,A,G,
22392,G,G,G,G,G,G,G,G,G,G,G,G,G,G,G,G,G,G,G,G,G,G,G,G,G,G,G,G,G,G,A,G,A,G,
22398,T,T,T,G,T,T,G,G,G,G,G,G,T,G,T,G,G,G,G,G,G,T,G,G,G,T,G,G,T,G,G,T,G,G,
22413,A,A,A,G,A,A,G,G,G,A,G,G,A,G,A,G,G,G,G,G,G,A,G,G,G,A,G,G,G,G,A,A,A,G,
22419,T,T,T,T,T,T,T,T,T,C,T,T,T,T,T,T,T,T,T,T,T,T,T,T,T,T,T,T,T,T,T,T,T,T,
22424,T,T,T,T,T,T,T,T,T,C,T,T,T,T,T,T,T,T,T,T,T,T,T,T,T,T,T,T,T,T,T,T,T,T,
22428,C,C,C,C,C,C,C,C,C,T,C,C,C,C,C,C,C,C,C,C,C,C,C,C,C,C,C,C,C,C,C,C,C,C,
22432,C,C,C,T,C,C,T,T,T,C,T,T,C,T,C,T,T,T,T,T,T,C,T,T,T,C,T,T,C,T,C,C,C,T,
22434,G,A,G,G,G,G,G,G,G,A,G,G,G,G,G,G,G,G,G,G,G,A,G,G,G,A,G,G,G,G,A,G,A,G,
22446,C,C,C,C,C,C,C,C,C,T,C,C,C,C,C,C,C,C,C,C,C,C,C,C,C,C,C,C,C,C,C,C,C,C,
22473,T,C,T,T,T,T,T,T,T,T,T,T,T,T,T,T,T,T,T,T,T,C,T,T,T,C,T,T,T,T,T,T,T,T,
22479,T,T,T,T,T,T,T,T,T,C,T,T,T,T,T,T,T,T,T,T,T,T,T,T,T,T,T,T,T,T,T,T,T,T,
22488,G,G,G,G,G,G,G,G,G,G,G,G,G,G,G,G,G,G,G,G,G,G,G,G,G,G,G,G,G,G,A,G,A,G,
22492,C,C,C,T,C,C,C,C,C,T,C,C,C,C,C,C,C,C,C,C,C,C,C,C,C,C,C,C,C,C,C,C,C,C,
22497,G,G,G,G,G,G,G,G,G,C,G,G,G,G,G,G,G,G,G,G,G,G,G,G,G,G,G,G,G,G,G,G,G,G,
22502,C,C,C,C,C,C,C,C,C,T,C,C,C,C,C,C,C,C,C,C,C,C,C,C,C,C,C,C,C,C,C,C,C,C,
22521,C,C,C,C,C,C,C,C,C,A,C,C,C,C,C,C,C,C,C,C,C,C,C,C,C,C,C,C,C,C,C,C,C,C,
22522,T,T,T,T,T,T,T,T,T,C,T,T,T,T,T,T,T,T,T,T,T,T,T,T,T,T,T,T,T,T,T,T,T,T,
22530,A,A,G,G,A,A,G,G,G,G,G,G,A,G,A,G,G,G,G,G,G,G,G,G,G,A,G,G,G,G,G,A,G,G,
22551,C,C,C,C,C,C,C,C,C,C,C,C,C,C,C,C,C,C,C,C,C,C,C,C,C,C,C,C,C,C,T,C,T,C,
22584,C,A,C,A,C,C,A,A,A,C,A,A,C,A,C,A,A,A,A,A,A,A,A,A,A,A,A,A,C,A,C,C,C,A,
22590,A,A,A,A,A,A,A,A,A,C,A,A,A,A,A,A,A,A,A,A,A,A,A,A,A,A,A,A,A,A,A,A,A,A,
22602,T,T,T,T,T,T,T,T,T,T,T,T,T,T,T,T,T,T,T,T,T,T,T,T,T,T,T,T,T,T,C,T,C,T,
22604,A,A,A,A,A,A,A,A,A,G,A,A,A,A,A,A,A,A,A,A,A,A,A,A,A,A,A,A,A,A,A,A,A,A,
22614,G,G,G,G,G,G,G,G,G,C,G,G,G,G,G,G,G,G,G,G,G,G,G,G,G,G,G,G,G,G,G,G,G,G,
22651,A,A,A,A,A,A,A,A,A,G,A,A,A,A,A,A,A,A,A,A,A,A,A,A,A,A,A,A,A,A,A,A,A,A,
22659,T,T,T,T,T,T,T,T,T,T,T,T,T,T,T,T,T,T,T,T,T,T,T,T,T,T,T,T,T,T,C,T,C,T,
22665,T,T,T,T,T,T,T,T,T,T,T,T,T,T,T,T,T,T,T,T,T,T,T,T,T,T,T,T,T,T,G,T,G,T,
22677,A,A,A,A,A,A,A,A,A,G,A,A,A,A,A,A,A,A,A,A,A,A,A,A,A,A,A,A,A,A,A,A,A,A,
22689,T,T,C,T,T,T,T,T,T,C,T,T,T,T,T,T,T,T,T,T,T,T,T,T,T,T,T,T,C,T,T,T,T,T,
22696,G,G,G,G,G,G,G,G,G,T,G,G,G,G,G,G,G,G,G,G,G,G,G,G,G,G,G,G,G,G,G,G,G,G,
22731,A,A,G,A,A,A,A,A,A,A,A,A,A,A,A,A,A,A,A,A,A,A,A,A,A,A,A,A,A,A,A,A,A,A,
22775,T,T,T,T,T,T,T,T,T,C,T,T,T,T,T,T,T,T,T,T,T,T,T,T,T,T,T,T,T,T,T,T,T,T,
22781,C,C,A,C,C,C,A,A,A,-,A,A,C,A,A,A,A,A,A,A,A,A,A,A,A,C,A,A,A,A,C,C,C,A,
22784,T,T,T,T,T,T,T,T,T,T,T,T,T,T,C,T,T,T,T,T,T,T,T,T,T,T,T,T,T,T,T,T,T,T,
22789,C,C,C,C,C,C,T,T,C,C,C,C,C,C,C,C,C,C,C,C,T,C,C,C,C,C,C,C,C,C,C,C,C,C,
22812,T,A,A,A,A,A,A,A,A,A,A,A,A,A,A,A,A,A,A,A,A,A,A,A,A,A,A,A,A,A,A,A,A,A,
22828,C,C,C,C,C,C,C,C,C,A,C,C,C,C,C,C,C,C,C,C,C,C,C,C,C,C,C,C,C,C,C,C,C,C,
22834,T,T,T,T,T,T,T,T,T,C,T,T,T,T,T,T,T,T,T,T,T,T,T,T,T,T,T,T,T,T,T,T,T,T,
22835,T,T,T,T,T,T,T,T,T,C,T,T,T,T,T,T,T,T,T,T,T,T,T,T,T,T,T,T,T,T,T,T,T,T,
22841,G,G,G,G,G,G,G,G,G,A,G,G,G,G,G,G,G,G,G,G,G,G,G,G,G,G,G,G,G,G,G,G,G,G,
22844,A,G,A,A,A,A,A,A,A,A,A,A,A,A,A,A,A,A,A,A,A,A,A,A,A,G,A,A,A,A,A,A,A,A,
22854,A,A,A,A,A,A,A,A,A,C,A,A,A,A,A,A,A,A,A,A,A,A,A,A,A,A,A,A,A,A,A,A,A,A,
22861,A,A,A,A,A,A,A,A,A,G,A,A,A,A,A,A,A,A,A,A,A,A,A,A,A,A,A,A,A,A,A,A,A,A,
22869,C,C,C,C,C,C,C,C,C,T,C,C,C,C,C,C,C,C,C,C,C,C,C,C,C,C,C,C,C,C,C,C,C,C,
22877,C,C,C,C,C,C,C,C,C,T,C,C,C,C,C,C,C,C,C,C,C,C,C,C,C,C,C,C,C,C,C,C,C,C,
22882,A,A,A,A,A,A,A,A,A,A,A,A,A,A,A,A,A,A,A,A,A,A,A,A,A,A,A,A,A,A,G,A,G,A,
22890,T,T,T,T,T,T,T,T,T,G,T,T,T,T,T,T,T,T,T,T,T,T,T,T,T,T,T,T,T,T,A,T,A,T,
22904,T,C,T,C,T,C,T,T,T,C,T,T,T,T,T,T,T,T,T,T,T,T,T,T,T,C,T,T,T,T,G,C,G,T,
22907,C,C,C,C,C,C,C,C,C,C,C,C,C,C,C,C,C,C,C,C,C,C,C,C,C,C,C,C,C,C,T,C,T,C,
22926,T,T,T,T,T,T,T,T,T,C,T,T,T,T,T,T,T,T,T,T,T,T,T,T,T,T,T,T,T,T,T,T,T,T,
22945,A,T,A,A,A,A,A,A,A,A,A,A,A,A,A,T,A,A,A,A,A,A,T,T,A,T,A,A,A,A,A,A,A,A,
22950,T,T,T,T,T,T,T,T,T,C,T,T,T,T,T,T,T,T,T,T,T,T,T,T,T,T,T,T,T,T,T,T,T,T,
22960,A,G,A,A,A,A,A,A,A,A,A,A,A,A,A,A,A,A,A,A,A,A,A,A,A,A,A,A,A,A,A,A,A,A,
22974,T,T,T,T,T,T,T,T,T,C,T,T,T,T,T,T,T,T,T,T,T,T,T,T,T,T,T,T,T,T,T,T,T,T,
22988,G,G,G,G,G,G,G,G,G,G,A,A,G,G,G,G,A,A,A,A,G,G,G,G,A,G,A,A,G,A,G,G,G,A,
23022,A,A,A,A,A,A,A,A,A,G,A,A,A,A,A,A,A,A,A,A,A,A,A,A,A,A,A,A,A,A,A,A,A,A,
23027,C,C,C,C,C,C,C,C,C,A,C,C,C,C,C,C,C,C,C,C,C,C,C,C,C,C,C,C,C,C,C,C,C,C,
23038,T,C,C,T,T,T,T,T,T,C,T,T,T,T,T,C,T,T,T,T,T,C,C,C,T,C,T,T,C,T,C,T,C,T,
23052,C,C,C,C,C,C,C,C,C,T,C,C,C,C,C,C,C,C,C,C,C,C,C,C,C,C,C,C,C,C,C,C,C,C,
23054,A,A,A,A,A,A,G,G,G,A,G,G,A,G,A,G,G,G,G,G,G,A,G,G,G,A,G,G,A,G,A,A,A,G,
23064,T,T,T,T,T,T,T,T,T,T,T,T,T,T,T,T,T,T,T,T,T,T,T,T,T,T,T,T,T,T,T,T,C,T,
23080,C,C,C,C,C,C,C,C,C,C,C,C,C,C,C,C,C,C,C,C,C,C,C,C,C,C,C,C,C,C,T,C,T,C,
23091,T,T,T,T,T,T,T,T,T,T,T,T,T,T,T,T,T,T,T,T,T,T,T,T,T,T,T,T,C,T,T,T,T,T,
23102,C,C,C,C,C,C,A,A,A,C,A,A,C,A,C,A,A,A,A,A,A,C,A,A,A,C,A,A,C,A,C,C,C,A,
23103,T,T,T,T,T,T,T,T,T,C,T,T,T,T,T,T,T,T,T,T,T,T,T,T,T,T,T,T,T,T,T,T,T,T,
23118,A,A,A,A,A,A,A,A,A,A,A,A,A,A,A,A,A,A,A,A,A,A,A,A,A,A,A,A,A,A,G,A,G,A,
23124,C,C,C,C,C,C,C,C,C,T,C,C,C,C,C,C,C,C,C,C,C,C,C,C,C,C,C,C,C,C,C,C,C,C,
23155,G,G,G,G,G,G,A,A,A,G,A,A,G,A,G,A,A,A,A,A,A,G,A,A,A,G,A,A,G,A,G,G,G,A,
23161,G,G,G,G,G,G,G,G,G,G,G,G,G,G,G,G,G,G,G,G,G,G,G,G,G,G,G,G,A,G,G,G,G,G,
23189,A,A,A,A,A,A,A,A,A,A,A,A,A,A,A,A,A,A,A,A,A,A,A,A,A,A,A,A,A,A,A,A,G,A,
23194,C,C,C,C,C,C,C,C,C,A,C,C,C,C,C,C,C,C,C,C,C,C,C,C,C,C,C,C,C,C,A,C,A,C,
23202,C,C,C,C,C,C,C,C,C,A,C,C,C,C,C,C,C,C,C,C,C,C,C,C,C,C,C,C,C,C,C,C,C,C,
23207,C,C,C,C,C,C,C,C,C,C,C,C,C,C,C,C,C,C,C,C,C,C,C,C,C,C,C,C,C,C,T,C,C,C,
23227,G,G,G,G,G,G,G,G,G,T,G,G,G,G,G,G,G,G,G,G,G,G,G,G,G,G,G,G,G,G,T,G,G,G,
23235,G,G,G,G,G,G,G,G,G,A,G,G,G,G,G,G,G,G,G,G,G,G,G,G,G,G,G,G,G,G,G,G,G,G,
23248,T,T,T,T,T,T,T,T,T,A,T,T,T,T,T,T,T,T,T,T,T,T,T,T,T,T,T,T,T,T,T,T,T,T,
23251,C,C,C,C,C,C,C,C,C,A,C,C,C,C,C,C,C,C,C,C,C,C,C,C,C,C,C,C,C,C,C,C,C,C,
23256,T,G,G,T,T,T,G,G,G,G,G,G,T,G,T,G,G,G,G,G,G,G,G,G,G,G,G,G,T,G,G,T,G,G,
23259,C,C,C,C,C,C,C,C,C,C,C,C,C,C,C,C,C,C,C,C,C,C,C,C,C,C,C,C,C,C,T,C,T,C,
23260,T,T,T,T,T,T,T,T,T,G,T,T,T,T,T,T,T,T,T,T,T,T,T,T,T,T,T,T,T,T,G,T,G,T,
23262,A,A,A,A,A,A,A,A,A,G,A,A,A,A,A,A,A,A,A,A,A,A,A,A,A,A,A,A,A,A,A,A,A,A,
23277,A,G,A,A,A,A,A,A,A,A,A,A,A,A,A,A,A,A,A,A,A,A,A,A,A,G,A,A,A,A,A,A,G,A,
23278,G,G,A,G,G,G,G,G,G,G,G,G,G,G,G,A,G,G,G,G,G,A,A,A,G,G,G,G,G,G,G,G,G,G,
23279,T,T,T,T,T,T,T,T,T,C,T,T,T,T,T,T,T,T,T,T,T,T,T,T,T,T,T,T,T,T,T,T,T,T,
23280,A,A,A,A,A,A,A,A,A,G,A,A,A,A,A,A,A,A,A,A,A,A,A,A,A,A,A,A,A,A,A,A,A,A,
23284,T,T,T,T,T,T,T,T,T,C,T,T,T,T,T,T,T,T,T,T,T,T,T,T,T,T,T,T,T,T,T,T,C,T,
23286,T,T,T,T,T,T,T,T,T,C,T,T,T,T,T,T,T,T,T,T,T,T,T,T,T,T,T,T,T,T,T,T,T,T,
23310,T,T,T,T,T,T,T,T,T,C,T,T,T,T,T,T,T,T,T,T,T,T,T,T,T,T,T,T,T,T,T,T,T,T,
23322,G,G,G,G,G,G,G,G,G,A,G,G,G,G,G,G,G,G,G,G,G,G,G,G,G,G,G,G,G,G,G,G,G,G,
23325,C,C,C,C,C,C,C,C,C,T,C,C,C,C,C,C,C,C,C,C,C,C,C,C,C,C,C,C,C,C,T,C,C,C,
23330,T,T,T,T,T,T,T,T,T,C,T,T,T,T,T,T,T,T,T,T,T,T,T,T,T,T,T,T,T,T,T,T,T,T,
23340,C,C,C,C,C,C,C,C,C,T,C,C,C,C,C,C,C,C,C,C,C,C,C,C,C,C,C,C,C,C,C,C,C,C,
23342,C,C,C,C,C,C,C,C,C,C,C,C,C,C,C,C,C,C,C,C,C,C,C,C,C,C,C,C,C,C,T,C,C,C,
23353,G,G,G,G,G,G,G,G,G,T,G,G,G,G,G,G,G,G,G,G,G,G,G,G,G,G,G,G,G,G,G,G,G,G,
23356,G,G,G,G,G,G,G,G,G,A,G,G,G,G,G,G,G,G,G,G,G,G,G,G,G,G,G,G,G,G,G,G,G,G,
23365,A,G,G,A,A,A,A,A,A,A,A,A,A,A,A,G,A,A,A,A,A,G,G,G,A,G,A,A,A,A,A,A,A,A,
23367,T,T,T,T,T,T,T,T,T,C,T,T,T,T,T,T,T,T,T,T,T,T,T,T,T,T,T,T,T,T,T,T,T,T,
23370,T,T,T,T,T,T,T,T,T,C,T,T,T,T,T,T,T,T,T,T,T,T,T,T,T,T,T,T,T,T,T,T,T,T,
23371,A,G,G,A,A,A,A,A,A,G,A,A,A,A,A,G,A,A,A,A,A,G,G,G,A,G,A,A,A,A,G,A,G,A,
23388,T,A,A,A,A,A,A,A,A,A,A,A,A,A,A,A,A,A,A,A,A,A,A,A,A,A,A,A,A,A,A,A,A,A,
23398,A,G,G,A,A,A,G,G,G,G,G,G,A,G,A,G,G,G,G,G,G,G,G,G,G,G,G,G,A,G,G,A,G,G,
23400,G,A,A,G,G,G,A,A,A,G,A,A,G,A,G,A,A,A,A,A,A,A,A,A,A,A,A,A,G,A,A,G,A,A,
23409,A,A,A,A,A,A,A,A,A,A,A,A,A,A,A,A,A,A,A,A,A,A,A,A,A,A,A,A,A,A,G,A,G,A,
23427,G,G,G,G,G,G,G,G,G,G,G,G,G,G,G,G,G,G,G,G,G,G,G,G,G,G,G,G,G,G,G,G,A,G,
23439,C,C,C,C,C,C,C,C,C,T,C,C,C,C,C,C,C,C,C,C,C,C,C,C,C,C,C,C,C,C,T,C,T,C,
23469,T,C,T,T,T,T,C,C,C,C,C,C,T,C,T,C,C,C,C,C,C,C,C,C,C,C,C,C,T,C,C,T,C,C,
23482,G,G,G,G,G,G,G,G,G,G,G,G,G,G,G,G,G,G,G,G,G,G,G,G,G,G,G,G,G,G,A,G,A,G,
23494,A,A,A,A,A,A,A,A,A,G,A,A,A,A,A,A,A,A,A,A,A,A,A,A,A,A,A,A,A,A,G,A,G,A,
23502,C,C,C,C,C,C,C,C,C,T,C,C,C,C,C,C,C,C,C,C,C,C,C,C,C,C,C,C,C,C,C,C,C,C,
23505,A,A,A,A,A,A,A,A,A,G,A,A,A,A,A,A,A,A,A,A,A,A,A,A,A,A,A,A,A,A,A,A,A,A,
23508,T,T,T,T,T,T,T,T,T,C,T,T,T,T,T,T,T,T,T,T,T,T,T,T,T,T,T,T,T,T,T,T,T,T,
23521,A,A,A,A,A,A,A,A,A,G,A,A,A,A,A,A,A,A,A,A,A,A,A,A,A,A,A,A,A,A,A,A,A,A,
23524,A,A,A,A,A,A,A,A,A,G,A,A,A,A,A,A,A,A,A,A,A,A,A,A,A,A,A,A,A,A,A,A,A,A,
23532,T,T,T,T,T,T,T,T,T,C,T,T,T,T,T,T,T,T,T,T,T,T,T,T,T,T,T,T,T,T,T,T,T,T,
23550,T,T,T,T,T,T,T,T,T,C,T,T,T,T,T,T,T,T,T,T,T,T,T,T,T,T,T,T,T,T,T,T,T,T,
23557,G,G,G,G,G,G,G,G,G,T,G,G,G,G,G,G,G,G,G,G,G,G,G,G,G,G,G,G,G,G,G,G,G,G,
23565,G,A,A,G,G,A,A,A,A,G,A,A,G,A,G,A,A,A,A,A,A,A,A,A,A,A,A,A,G,A,A,G,G,A,
23584,G,G,G,G,G,G,G,G,G,A,G,G,G,G,G,G,G,G,G,G,G,G,G,G,G,G,G,G,G,G,G,G,G,G,
23598,A,A,A,A,A,A,A,A,A,G,A,A,A,A,A,A,A,A,A,A,A,A,A,A,A,A,A,A,A,A,A,A,A,A,
23601,A,A,A,A,A,A,A,A,A,A,A,A,A,A,A,A,A,A,A,A,A,A,A,A,A,A,A,A,G,A,A,A,A,A,
23621,G,G,G,G,G,G,T,T,T,G,T,T,G,T,G,G,T,T,T,T,T,G,G,G,T,G,T,T,G,T,G,G,G,T,
23622,C,C,C,C,C,C,C,C,C,T,C,C,C,C,C,C,C,C,C,C,C,C,C,C,C,C,C,C,C,C,T,C,T,C,
23655,T,T,T,T,T,T,T,T,T,C,T,T,T,T,T,T,T,T,T,T,T,T,T,T,T,T,T,T,T,T,T,T,T,T,
23676,C,C,C,C,C,C,C,C,C,C,C,C,C,C,C,C,C,C,C,C,C,C,C,C,C,C,C,C,C,C,T,C,T,C,
23678,G,G,G,G,G,G,G,G,G,A,G,G,G,G,G,G,G,G,G,G,G,G,G,G,G,G,G,G,G,G,G,G,G,G,
23679,G,G,G,G,G,G,G,G,G,A,G,G,G,G,G,G,G,G,G,G,G,G,G,G,G,G,G,G,G,G,G,G,G,G,
23682,A,A,A,A,A,A,A,A,A,G,A,A,A,A,A,A,A,A,A,A,A,A,A,A,A,A,A,A,A,A,A,A,A,A,
23691,T,T,T,T,T,T,T,T,T,T,T,T,T,T,T,T,T,T,T,T,T,T,T,T,T,T,T,T,T,T,C,T,C,T,
23703,C,C,C,C,C,C,C,C,C,T,C,C,C,C,C,C,C,C,C,C,C,C,C,C,C,C,C,C,C,C,C,C,C,C,
23724,A,A,A,A,A,A,A,A,A,A,A,A,A,A,A,A,A,A,A,A,A,A,A,A,A,A,A,A,G,A,A,A,A,A,
23759,G,G,G,G,G,G,G,G,G,G,G,G,G,G,A,G,G,G,G,G,G,G,G,G,G,G,G,G,G,G,G,G,G,G,
23772,A,A,A,A,A,A,A,A,A,T,A,A,A,A,A,A,A,A,A,A,A,A,A,A,A,A,A,A,A,A,A,A,A,A,
23789,C,C,C,C,C,C,C,C,C,T,C,C,C,C,C,C,C,C,C,C,C,C,C,C,C,C,C,C,C,C,C,C,C,C,
23795,C,C,C,C,C,C,C,C,C,A,C,C,C,C,C,C,C,C,C,C,C,C,C,C,C,C,C,C,C,C,G,C,G,C,
23796,C,C,C,C,C,C,C,C,C,T,C,C,C,C,C,C,C,C,C,C,C,C,C,C,C,C,C,C,C,C,C,C,C,C,
23807,A,A,A,A,A,A,G,G,G,A,G,G,A,G,A,A,G,G,G,G,G,A,A,A,G,A,G,G,A,G,A,G,A,G,
23817,G,G,G,G,G,G,G,G,G,A,G,G,G,G,G,G,G,G,G,G,G,G,G,G,G,G,G,G,G,G,A,G,A,G,
23832,A,A,A,A,A,A,A,A,A,G,A,A,A,A,A,A,A,A,A,A,A,A,A,A,A,A,A,A,A,A,G,A,G,A,
23838,A,A,A,A,A,A,A,A,A,G,A,A,A,A,A,A,A,A,A,A,A,A,A,A,A,A,A,A,A,A,A,A,A,A,
23841,G,G,G,G,G,G,G,G,G,G,G,G,G,G,G,G,G,G,G,G,G,G,G,G,G,G,G,G,G,G,A,G,A,G,
23843,A,A,A,A,A,A,A,A,A,C,A,A,A,A,A,A,A,A,A,A,A,A,A,A,A,A,A,A,A,A,A,A,A,A,
23844,C,C,C,C,C,C,C,C,C,T,C,C,C,C,C,C,C,C,C,C,C,C,C,C,C,C,C,C,C,C,C,C,C,C,
23847,C,C,C,C,C,C,C,C,C,T,C,C,C,C,C,C,C,C,C,C,C,C,C,C,C,C,C,C,C,C,C,C,C,C,
23850,A,A,A,A,A,A,A,A,A,C,A,A,A,A,A,A,A,A,A,A,A,A,A,A,A,A,A,A,A,A,C,A,C,A,
23877,A,A,A,A,A,A,A,A,A,C,A,A,A,A,A,A,A,A,A,A,A,A,A,A,A,A,A,A,A,A,A,A,A,A,
23889,T,T,T,T,T,T,T,T,T,C,T,T,T,T,T,T,T,T,T,T,T,T,T,T,T,T,T,T,T,T,T,T,T,T,
23892,C,C,C,C,C,C,C,C,C,T,C,C,C,C,C,C,C,C,C,C,C,C,C,C,C,C,C,C,C,C,C,C,C,C,
23895,T,T,C,T,T,C,T,T,T,T,T,T,T,T,T,T,T,T,T,T,T,C,T,T,T,T,T,T,C,T,T,T,T,T,
23916,C,C,C,C,C,C,C,C,C,T,C,C,C,C,C,C,C,C,C,C,C,C,C,C,C,C,C,C,C,C,C,C,C,C,
23940,T,T,T,T,T,T,T,T,T,C,T,T,T,T,T,T,T,T,T,T,T,T,T,T,T,T,T,T,T,T,T,T,T,T,
23952,A,G,A,A,A,A,G,G,G,G,G,G,A,G,G,A,G,G,G,G,G,A,A,A,G,G,G,G,A,G,G,G,G,G,
23983,G,G,G,G,G,G,G,G,G,A,G,G,G,G,G,G,G,G,G,G,G,G,G,G,G,G,G,G,G,G,G,G,G,G,
23989,C,C,C,C,C,C,C,C,C,T,C,C,C,C,C,C,C,C,C,C,C,C,C,C,C,C,C,C,C,C,C,C,C,C,
24059,G,G,G,G,G,G,G,G,G,A,G,G,G,G,G,G,G,G,G,G,G,G,G,G,G,G,G,G,G,G,G,G,G,G,
24061,T,T,T,T,T,T,T,T,T,T,T,T,T,T,T,C,T,T,T,T,T,T,C,C,T,T,T,T,T,T,T,T,T,T,
24064,A,A,A,A,A,A,A,A,A,C,A,A,A,A,A,A,A,A,A,A,A,A,A,A,A,A,A,A,A,A,C,A,C,A,
24106,C,C,C,C,C,C,C,C,C,C,C,C,C,C,C,C,C,C,C,C,C,C,C,C,C,C,C,C,C,C,T,C,C,C,
24130,G,G,G,G,G,G,G,G,G,A,G,G,G,G,G,G,G,G,G,G,G,G,G,G,G,G,G,G,G,G,G,G,G,G,
24136,T,C,C,T,T,C,C,C,C,T,C,C,T,C,T,T,C,C,C,C,C,C,T,T,C,C,C,C,T,C,T,C,T,C,
[truncated: 63,536 more rows]
